# Supplementary material for: Spatial mapping of mitochondrial networks and bioenergetics in lung cancer
Source: Nature. 2023 Mar 15;615(7953):712–9. doi: 10.1038/s41586-023-05793-3 (PMC10033418; doi:10.1038/s41586-023-05793-3)
Supplement: Supplementary file 13 — Source Data Fig. 1 [file 41586_2023_5793_MOESM13_ESM.xlsx]

## Sheet: Fig 1c
Fig 1c
18F-BnTP uptake by PET imaging					Complex I_maximal respiration capacity					Statistical Analysis
(%ID/g (tumor/heart))					(pmol/min/MTDR +/- SEM)					Residual standard error: 2.784 on 29 degrees of freedom
LUSC	LUAD				LUSC	LUAD				Multiple R-squared: 0.6488,	Adjusted R-squared: 0.6367
0.135135	0.399614				2.97198	6.80254				F-statistic: 53.57 on 1 and 29 DF, p-value: 4.615e-08
0.276233	0.418535				4.04173	5.59324
0.223587	0.503461				1.08038	9.21053
0.342669	0.770067				3.61849	6.93909
0.294546	0.769204				5.03028	8.6457
0.266824	0.511295				4.55094	4.28436
0.223587	0.73274				1.24713	11.931
0.416959	0.744464				2.45015	8.989
0.376538	0.671082				4.81922	11.1108
0.223587	0.59041				3.92914	15.1993
0.135135	0.653408				1.46781	12.8388
0.294546	0.783656				3.4264	17.4379
	0.459113					7.164
	0.383104					7.68635
	0.670012					9.99937
	0.577042					10.1828
	0.451128					6.97974
	0.707149					18.9327

## Sheet: Fig 1d
Fig. 1d
Xenografts of human cells
Complex I_maximal respiration capacity
OCR (pmol/min/MTDR +/- SEM)						Statistical Analysis
LUAD		negative control	SCC			Dunnett's multiple comparisons test	Mean Diff.	95.00% CI of diff.	Below threshold?	Summary	Adjusted P Value	A-?
H1975B	A549	A549 Rho	RH2	Tu686		LUAD vs. A549 Rho	7.203	2.898 to 11.51	Yes	**	0.0023	B	A549 Rho
12.191	3.96045	0.352655	2.86484	3.01418		LUAD vs. LUSC	4.868	1.353 to 8.384	Yes	**	0.0086	C	LUSC
8.79197	4.56507	0	2.0037	3.04183
11.6101	4.78428	0.988642	3.08397	2.68481

## Sheet: Fig 1e
Fig. 1e
18F-BnTP uptake (%ID/g)			Statistical analysis				18F-FDG uptake (%ID/g)			Statistical analysis
Xenografts of human cells			Unpaired t test				Xenografts of human cells			Unpaired t test
LUAD	LUSC		P value	<0.0001			LUAD	LUSC		P value	<0.0001
H1975	RH2		P value summary	****			H1975	RH2		P value summary	****
3.17779	0.474262		Significantly different (P < 0.05)?	Yes			1.29797	6.71001		Significantly different (P < 0.05)?	Yes
3.23687	0.62615		One- or two-tailed P value?	Two-tailed			0.996496	4.39628		One- or two-tailed P value?	Two-tailed
3.17779	0.275878		t, df	t=8.573, df=45			1.86228	4.64793		t, df	t=6.881, df=45
3.23687	1.02602						1.56914	6.85579
4.26173	0.954724						1.33455	6.1057
3.14546	1.48487						1.31563	3.25678
2.2	2.11894						2.06759	3.86755
2.58093	1.89895						2.91113	5.28361
2.56535	1.01256						2.82796	4.63523
1.98468	2.37194						1.54309	4.95154
3.8039	2.05272						1.91903	0.767251
2.3464	2.36348						1.51898	4.82443
1.67387	0.489397						2.26534	5.84331
1.83818	1.71025						1.21482	8.19006
1.81471	0.82236						0.519894	8.02163
1.67022	1.58889						2.05384	8.76092
2.36348	1.94358						1.50025	6.0429
3.43438	0.930432						1.38037	11.721
2.42421	0.861186						1.76027	11.2401
3.8344	0.966518						0.879452	8.82303
2.54196	1.37712						2.11905	9.89069
3.74842	1.95157						1.69091	4.963
2.44203
1.91897
3.39745
