# Supplementary material for: Spatial mapping of mitochondrial networks and bioenergetics in lung cancer
Source: Nature. 2023 Mar 15;615(7953):712–9. doi: 10.1038/s41586-023-05793-3 (PMC10033418; doi:10.1038/s41586-023-05793-3)
Supplement: Supplementary file 14 — Source Data Fig. 2 [file 41586_2023_5793_MOESM14_ESM.xlsx]

## Sheet: Fig 2f
Fig. 2f
	Cell types
	lung squamous cell carcinoma	neutrophils	lung adenocarcinoma	red blood cell
	LUSC	NTPH	LUAD	RBC
Percentage	45.5	41.96	8.93	3.57
