# Supplementary material for: Spatial mapping of mitochondrial networks and bioenergetics in lung cancer
Source: Nature. 2023 Mar 15;615(7953):712–9. doi: 10.1038/s41586-023-05793-3 (PMC10033418; doi:10.1038/s41586-023-05793-3)
Supplement: Supplementary file 15 — Source Data Fig. 3 [file 41586_2023_5793_MOESM15_ESM.xlsx]

## Sheet: Fig 3c
Fig. 3c

## Sheet: Fig 3d
Fig. 3d

## Sheet: Fig 3e
Fig. 3e

## Sheet: Fig 3f
Fig. 3f

## Sheet: Fig 3j
Fig. 3j
		type I			type II			type III				Statistical analysis
		replicate 1	replicate 2	replicate 3	replicate 1	replicate 2	replicate 3	replicate 1	replicate 2	replicate 3		Type I (LUAD vs LUSC)
LUAD (OXPHOS_HI)	Percentage	37.1831	39.5062	37.1053	29.2958	22.4691	17.8947	33.5211	38.0247	45		Unpaired t test
LUSC (OXPHOS_LO)		3.26087	4.87805	0.431034	8.15217	27.8049	25.431	88.587	67.3171	74.1379		P value	<0.0001
												P value summary	****
												Significantly different (P < 0.05)?	Yes
												One- or two-tailed P value?	Two-tailed
												t, df	t=23.08, df=4
												Type III (LUAD vs LUSC)
												Unpaired t test
												P value	0.006
												P value summary	**
												Significantly different (P < 0.05)?	Yes
												One- or two-tailed P value?	Two-tailed
												t, df	t=5.325, df=4

## Sheet: Fig 3k
Fig. 3k
			Type I			Type III				Statistical analysis
			replicate 1	replicate 2	replicate 3	replicate 1	replicate 2	replicate 3		Type I (LUAD vs LUSC)
LUAD	H1975	Percentage	53.0167	50.5519	39.022	33.6329	36.8653	30.9381		Unpaired t test
	A549		53.3666	49.7807	47.1616	21.9451	22.3684	30.5677		P value	<0.0001
SCC	RH2		21.5457	13.0137	15.4578	52.9274	55.2511	41.0226		P value summary	****
	Tu686		20.1097	23.1861	24.7596	55.5759	47.9495	38.9423		Significantly different (P < 0.05)?	Yes
										One- or two-tailed P value?	Two-tailed
										t, df	t=10.20, df=10
										Type III (LUAD vs LUSC)
										Unpaired t test
										P value	0.0005
										P value summary	***
										Significantly different (P < 0.05)?	Yes
										One- or two-tailed P value?	Two-tailed
										t, df	t=4.991, df=10
