# Supplementary material for: Spatial mapping of mitochondrial networks and bioenergetics in lung cancer
Source: Nature. 2023 Mar 15;615(7953):712–9. doi: 10.1038/s41586-023-05793-3 (PMC10033418; doi:10.1038/s41586-023-05793-3)
Supplement: Supplementary file 16 — Source Data Fig. 4 [file 41586_2023_5793_MOESM16_ESM.xlsx]

## Sheet: Fig 4b
Fig. 4b
Total volume of lipid droplets (LDs)					Statistical analysis
	LUAD (OXPHOS_HI)	LUSC (OXPHOS_LO)			Unpaired t test
total volume of LDs (um3)	31.5	0.573			P value	<0.0001
	32.2	1.42			P value summary	****
	34	0.799			Significantly different (P < 0.05)?	Yes
					One- or two-tailed P value?	Two-tailed
					t, df	t=40.22, df=4
Total number of lipid droplets (LDs)					Statistical analysis
	LUAD (OXPHOS_HI)	LUSC (OXPHOS_LO)			Unpaired t test
total number of LDs	48	1			P value	0.0004
	54	3			P value summary	***
	40	4			Significantly different (P < 0.05)?	Yes
					One- or two-tailed P value?	Two-tailed
					t, df	t=10.76, df=4

## Sheet: Fig 4c
Fig. 4c
Mitochondrial spatial distribution												Statistical analysis
		CM (cytoplasmic mitochondria)			PDM (peri-droplet mitochondria)			PNM (peri-nuclear mitochondria)				PDM
Percentage	LUAD (OXPHOS_HI)	39.1549	46.9136	36.8421	45.9155	27.9012	36.8421	14.9296	25.1852	26.3158		Unpaired t test
	LUSC (OXPHOS_LO)	49.4565	55.0485	44.6809	8.15217	0.485437	1.2766	42.3913	44.4665	54.0426		P value	0.0043
												P value summary	**
												Significantly different (P < 0.05)?	Yes
												One- or two-tailed P value?	Two-tailed
												t, df	t=5.848, df=4
												PNM
												Unpaired t test
												P value	0.0082
												P value summary	**
												Significantly different (P < 0.05)?	Yes
												One- or two-tailed P value?	Two-tailed
												t, df	t=4.869, df=4

## Sheet: Fig 4e
Fig. 4e
Oil red o staining in Xenografts				Statistical analysis
	LUAD	LUSC		Unpaired t test
ratio of area	0.120108	0.0361573		P value	<0.0001
	0.116652	0.0235629		P value summary	****
	0.142076	0.00590212		Significantly different (P < 0.05)?	Yes
	0.165524	0.0290034		One- or two-tailed P value?	Two-tailed
	0.185297	0.00773905		t, df	t=8.683, df=8

## Sheet: Fig 4f
Fig. 4f
Oil red o staining in GEMMs				Statistical analysis
	LUAD	LUSC		Unpaired t test
ratio of area	0.16419	0.0264474		P value	0.0124
	0.199658	0.062548		P value summary	*
	0.0717942	0.08062		Significantly different (P < 0.05)?	Yes
	0.11225	0.0200005		One- or two-tailed P value?	Two-tailed
	0.203672	0.0551573		t, df	t=2.939, df=12
	0.382531	0.0769047
	0.0806265	0.0450315

## Sheet: Fig 4h
Fig. 4h
Average number of lipid droplets (LDs)								Statistical analysis
		LUAD			SCC			Unpaired t test
		H1975	A549	H1651	RH2	T686		P value	0.0006
number of LDs	replicate 1	44.6957	15.8958	38.7143	7.46835	9.60465		P value summary	***
	replicate 2	51.6522	16.0213	33.8929	8.72152	8.60465		Significantly different (P < 0.05)?	Yes
	replicate 3	33.087	20.0217	46.1481	8.3038	5.7907		One- or two-tailed P value?	Two-tailed
								t, df	t=4.542, df=13

## Sheet: Fig 4i
Fig. 4i
Average number of peri-lipid mitochondria (PDM)								Statistical analysis
		LUAD			SCC			Unpaired t test
		H1975	A549	H1651	RH2	T686		P value	0.0004
number of PDM	replicate 1	18.3526	7.31454	20.1563	4.83288	2.79351		P value summary	***
	replicate 2	14.2964	10.633	16.8771	3.92217	3.6336		Significantly different (P < 0.05)?	Yes
	replicate 3	13.3692	6.0525	15.0697	5.56246	3.39502		One- or two-tailed P value?	Two-tailed
								t, df	t=4.745, df=13

## Sheet: Fig 4k
Fig. 4k
Cristae type distribution in peri-lipid mitochodnria (PDM)					Statistical analysis
	Type I	Type II	Type III		Dunnett's multiple comparisons test	Mean Diff.	95.00% CI of diff.	Below threshold?	Summary	Adjusted P Value	A-?
Percentage	53.3742	22.6994	23.9264		type I vs. type II	46.74	31.57 to 61.92	Yes	***	0.0002	B	type II
	65.4867	15.9292	18.5841		type I vs. type III	43.12	27.94 to 58.29	Yes	***	0.0004	C	type III
	71	11	18

## Sheet: Fig 4l
Fig. 4l
Basal OCR (% of change)												Statistical analysis
		UK-5099			ETO			BPTES				ETO (LUAD vs SCC)
LUAD	H1975	-22.2243	-17.423	-8.69745	-9.43177	-6.4552	-3.22537	-9.58495	-3.76602	-8.14238		Unpaired t test
	A549	-18.6984	-17.0509	-18.3269	-3.03635	-2.56336	-1.38967	-5.73714	-6.42882	-12.965		P value	0.0002
SCC	RH2	-15.7046	-16.162	-15.5082	9.0466	5.70515	1.58322	-5.82654	-8.30805	-9.88409		P value summary	***
	Tu686	-19.758	-17.7581	-10.085	8.20595	7.6859	13.942	-3.27495	-4.03453	5.85211		Significantly different (P < 0.05)?	Yes
												One- or two-tailed P value?	Two-tailed
												t, df	t=5.840, df=10

## Sheet: Fig 4m
Fig. 4m
Cell viability of nutrient deprivation														Statistical analysis
	H1975													DAY 9 (normal medium vs no FFAs)			DAY 9 (normal medium vs no glutamine)
	normal medium			low glucose			no FFAs			no glutamine				Unpaired t test			Unpaired t test
DAY 0	150000	150000	150000	150000	150000	150000	150000	150000	150000	150000	150000	150000		P value	0.0004		P value	0.0003
DAY 3	855000	815000	795000	840000	850000	930000	615000	585000	555000	123000	142000	117000		P value summary	***		P value summary	***
DAY 6	4450000	4620000	4330000	4280000	4030000	4100000	1110000	1170000	984000	102000	113000	97600		Significantly different (P < 0.05)?	Yes		Significantly different (P < 0.05)?	Yes
DAY 9	16300000	21400000	17400000	19600000	17400000	20660000	1030000	1288000	1100000	0	0	0		One- or two-tailed P value?	Two-tailed		One- or two-tailed P value?	Two-tailed
														t, df	t=11.10, df=4		t, df	t=11.85, df=4
	RH2													DAY 9 (normal medium vs low glucose)			DAY 9 (normal medium vs no FFAs)			DAY 9 (normal medium vs no glutamine)
	normal medium			low glucose			no FFAs			no glutamine				Unpaired t test			Unpaired t test			Unpaired t test
DAY 0	150000	150000	150000	150000	150000	150000	150000	150000	150000	150000	150000	150000		P value	0.0002		P value	0.0005		P value	<0.0001
DAY 3	2760000	2640000	2990000	1800000	1610000	1740000	2280000	2600000	2370000	140000	123000	167000		P value summary	***		P value summary	***		P value summary	****
DAY 6	65100000	68400000	61600000	20200000	20900000	21600000	36900000	37200000	36600000	120000	103000	84400		Significantly different (P < 0.05)?	Yes		Significantly different (P < 0.05)?	Yes		Significantly different (P < 0.05)?	Yes
DAY 9	1320000000	1490000000	1200000000	198000000	192000000	194000000	487000000	494000000	472000000	0	0	0		One- or two-tailed P value?	Two-tailed		One- or two-tailed P value?	Two-tailed		One- or two-tailed P value?	Two-tailed
														t, df	t=13.57, df=4		t, df	t=10.10, df=4		t, df	t=15.89, df=4
