# Supplementary material for: Spatial mapping of mitochondrial networks and bioenergetics in lung cancer
Source: Nature. 2023 Mar 15;615(7953):712–9. doi: 10.1038/s41586-023-05793-3 (PMC10033418; doi:10.1038/s41586-023-05793-3)
Supplement: Supplementary file 17 — Source Data Fig. 5 [file 41586_2023_5793_MOESM17_ESM.xlsx]

## Sheet: Fig 5b
Fig. 5b
Mitochondrial displacement (ratio/sec)						Statistical analysis
	LUAD		SCC			LUAD vs SCC
	H1975	A549	RH2	Tu686		Unpaired t test
replicate 1	0.0192495	0.0226558	0.00676682	0.00984359		P value	<0.0001
replicate 2	0.0210749	0.0214417	0.0107547	0.00882265		P value summary	****
replicate 3	0.0247841	0.0179041	0.00639384	0.0100147		Significantly different (P < 0.05)?	Yes
						One- or two-tailed P value?	Two-tailed
						t, df	t=10.03, df=10

## Sheet: Fig 5c
Fig. 5c
Mitochondrial displacement (ratio/sec)						Statistical analysis
	RH2					Dunnett's multiple comparisons test	Mean Diff.	95.00% CI of diff.	Below threshold?	Summary	Adjusted P Value	A-?
	Veh	20nM (KL-11743)	100nM (KL-11743)	200nM (KL-11743)		Veh vs. 20nM	-0.002203	-0.006999 to 0.002594	No	ns	0.4525	B
replicate 1	0.00658621	0.0112538	0.0121209	0.017553		Veh vs. 100nM	-0.004771	-0.009567 to 2.554e-005	Yes	*	0.0491	C
replicate 2	0.00677772	0.00897412	0.012107	0.011016		Veh vs. 200nM	-0.007071	-0.01187 to -0.002275	Yes	**	0.0072	D
replicate 3	0.00716801	0.00691172	0.0106168	0.013176

## Sheet: Fig 5d
Fig. 5d
Mitochondrial displacement (ratio/sec)					Statistical analysis
	RH2				normal medium vs low glucose
	normal medium	low glucose	galactose		Unpaired t test
replicate 1	0.00479564	0.0095865	0.0115908		P value	0.0444
replicate 2	0.00455209	0.00688602	0.0107219		P value summary	*
replicate 3	0.00522477	0.00657374	0.012216		Significantly different (P < 0.05)?	Yes
					One- or two-tailed P value?	Two-tailed
					t, df	t=2.893, df=4
					normal medium vs galactose
					Unpaired t test
					P value	0.0002
					P value summary	***
					Significantly different (P < 0.05)?	Yes
					One- or two-tailed P value?	Two-tailed
					t, df	t=13.98, df=4

## Sheet: Fig 5e
Fig. 5e
Mitochondrial displacement (ratio/sec)
	RH2					Statistical analysis
	Veh	Azaserine	OSM1			Veh vs Azaserine
replicate 1	0.00637598	0.016426	0.0113362			Unpaired t test
replicate 2	0.00597964	0.012105	0.0100426			P value	0.004
replicate 3	0.00713867	0.0140911	0.00944489			P value summary	**
						Significantly different (P < 0.05)?	Yes
						One- or two-tailed P value?	Two-tailed
						t, df	t=5.957, df=4
						Veh vs OSM1
						Unpaired t test
						P value	0.0045
						P value summary	**
						Significantly different (P < 0.05)?	Yes
						One- or two-tailed P value?	Two-tailed
						t, df	t=5.778, df=4

## Sheet: Fig 5g
Fig. 5g
Mitochondrial displacement (ratio/sec)
	H1975		RH2			si-ctrl vs si-OGT (H1975)
	si-ctrl	si-OGT	si-ctrl	si-OGT		Unpaired t test
replicate 1	0.0173759	0.0229414	0.00850709	0.0175326		P value	0.0021
replicate 2	0.0156136	0.0240119	0.00723085	0.0181477		P value summary	**
replicate 3	0.0184676	0.0242563	0.00675976	0.0172678		Significantly different (P < 0.05)?	Yes
						One- or two-tailed P value?	Two-tailed
						t, df	t=7.124, df=4
						si-ctrl vs si OGT (RH2)
						Unpaired t test
						P value	<0.0001
						P value summary	****
						Significantly different (P < 0.05)?	Yes
						One- or two-tailed P value?	Two-tailed
						t, df	t=17.40, df=4

## Sheet: Fig 5h
Fig. 5h
Percentage of type I/type II/type III cristae											Statistical analysis
	RH2										Type I
	Type I			Type II			Type III				Dunnett's multiple comparisons test	Mean Diff.	95.00% CI of diff.	Below threshold?	Summary	Adjusted P Value	A-?
Veh	18.4943	15.435	12.596	10.9656	8.29	17.396	70.5401	76.275	70.008		Veh vs. 20nM	-0.03607	-0.1132 to 0.04110	No	ns	0.3343	B	20nM
20nM (KL-11743)	19.0909	22.0517	16.538	26.3636	31.8249	25.996	54.5455	46.1234	57.466		Veh vs. 100nM	-0.2492	-0.3264 to -0.1721	Yes	***	0.0007	C	100nM
100nM (KL-11743)	42.8571	40.916	39.427	37.0879	42.553	32.567	20.0549	16.531	28.006		Veh vs. 200nM	-0.4442	-0.5214 to -0.3671	Yes	****	<0.0001	D	200nM
200nM (KL-11743)	59.4828	63.291	64.2139	22.1983	19.436	21.491	18.319	17.273	14.2951
											Type II
											Dunnett's multiple comparisons test	Mean Diff.	95.00% CI of diff.	Below threshold?	Summary	Adjusted P Value	A-?
											Veh vs. 20nM	-0.1947	-0.3051 to -0.08428	Yes	**	0.0071	B	20nM
											Veh vs. 100nM	-0.3019	-0.4123 to -0.1915	Yes	**	0.0014	C	100nM
											Veh vs. 200nM	-0.1119	-0.2223 to -0.001505	Yes	*	0.0479	D	200nM
											Type III
											Dunnett's multiple comparisons test	Mean Diff.	95.00% CI of diff.	Below threshold?	Summary	Adjusted P Value	A-?
											Veh vs. 20nM	0.2307	0.09218 to 0.3693	Yes	**	0.0088	B	20nM
											Veh vs. 100nM	0.5511	0.4126 to 0.6897	Yes	***	0.0003	C	100nM
											Veh vs. 200nM	0.5561	0.4176 to 0.6947	Yes	***	0.0003	D	200nM

## Sheet: Fig 5i
Fig. 5i
Maximal OCR (pmol/min/1E3 cells)							Statistical analysis
	RH2
	Veh	20nM (KL-11743)	100nM (KL-11743)	200nM (KL-11743)			Dunnett's multiple comparisons test	Mean Diff.	95.00% CI of diff.	Below threshold?	Summary	Adjusted P Value	A-?
replicate 1	7.28964	11.9556	16.167	17.3914			Veh vs. 20nM	-3.761	-6.562 to -0.9612	Yes	*	0.012	B	20nM
replicate 2	7.53432	12.2316	13.2857	20.2966			Veh vs. 100nM	-6.745	-9.545 to -3.945	Yes	***	0.0003	C	100nM
replicate 3	8.67802	10.5988	14.2839	18.2723			Veh vs. 200nM	-10.82	-13.62 to -8.019	Yes	****	<0.0001	D	200nM

## Sheet: Fig 5j
Fig. 5j
18F-BnTP uptake (%ID/g)			Statistical analysis
Xenografts of RH2			Unpaired t test
Veh	KL-11743		P value	0.0003
0.977743	8.3121		P value summary	***
1.24162	2.39607		Significantly different (P < 0.05)?	Yes
0.586523	3.16115		One- or two-tailed P value?	Two-tailed
0.394281	4.2817		t, df	t=3.862, df=49
1.02121	2.90708
1.40386	2.15807
0.596319	2.73183
1.33263	2.63541
1.22564	4.58
0.669379	3.50716
1.49094	1.3112
0.821564	2.20829
0.778416	2.45166
1.38249	1.39107
1.02739	12.5968
0.408741	2.09585
0.850135	2.65629
1.09969	1.45924
1.48103	8.45871
0.958588	1.4437
1.00407	1.4248
1.70785	0.294523
	1.73992
	1.01699
	3.15696
	1.98235
	2.58891
	2.21702
	4.89471

## Sheet: Fig 5k
Fig. 5k
Maximal respiration capacity (MRC) (pmol/min/(MTDR ± SEM))
		complex I			complex II				complex I (Veh vs KL-11743)
RH2	Veh	0.95539	0.0942428	1.27452	1.08679	1.05017	1.19606		Unpaired t test
	KL-11743	1.78526	2.73141	2.23647	2.96848	3.37695	2.69985		P value	0.0296
									P value summary	*
									Significantly different (P < 0.05)?	Yes
									One- or two-tailed P value?	Two-tailed
									t, df	t=3.310, df=4
									complex II (Veh vs KL-11743)
									Unpaired t test
									P value	0.0007
									P value summary	***
									Significantly different (P < 0.05)?	Yes
									One- or two-tailed P value?	Two-tailed
									t, df	t=9.442, df=4
