# Supplementary material for: Spatial mapping of mitochondrial networks and bioenergetics in lung cancer
Source: Nature. 2023 Mar 15;615(7953):712–9. doi: 10.1038/s41586-023-05793-3 (PMC10033418; doi:10.1038/s41586-023-05793-3)
Supplement: Supplementary file 18 — Source Data Extended Data Fig. 1 [file 41586_2023_5793_MOESM18_ESM.xlsx]

## Sheet: ED Fig 1e
ED Fig.1e
Complex I (CI) and complex II (CII) maximal respiration capacity (MRC)
OCR (pmol/min/MTDR +/- SEM)
		complex I			complex II
KPL	T1	9.56	11.97	11.8	13.04	16.94	16.56
	T2	1.83	2.38	3.14	5.77	5.93	6.33

## Sheet: ED Fig 1f
ED Fig.1f
Complex I (CI) and complex II (CII) maximal respiration capacity (MRC)
OCR (pmol/min/MTDR +/- SEM)
		complex I			complex II
KL	normal lung	3.26	3.46	3.37	3.01	3.03	5.22
	Mouse 2_T	10.33	9.63	7.67	6.54	9.72	9.05
	Mouse 3_T2	2.45	3.5		4.64	3.99	1.91

## Sheet: ED Fig 1g
ED Fig.1g
Complex I (CI) and complex II (CII) maximal respiration capacity (MRC)					Statistical analysis
OCR (pmol/min/MTDR +/- SEM)					Complex I (LUAD vs LUSC)
KPL					Unpaired t test
Conplex I		Complex II			P value	0.0015
LUAD	LUSC	LUAD	LUSC		P value summary	**
8.99	1.25	10.25	4.53		Significantly different (P < 0.05)?	Yes
11.11	2.45	15.51	8.01		One- or two-tailed P value?	Two-tailed
7.69	4.82	10.46	6.96		t, df	t=5.501, df=6
	3.93		3.86
	1.47		3.35		Complex II (LUAD vs LUSC)
					Unpaired t test
					P value	0.0084
					P value summary	**
					Significantly different (P < 0.05)?	Yes
					One- or two-tailed P value?	Two-tailed

## Sheet: ED Fig 1h
ED Fig.1h
Complex I (CI) and complex II (CII) maximal respiration capacity (MRC)
OCR (pmol/min/MTDR +/- SEM)					Statistical analysi
KL					Complex I (LUAD vs LUSC)
Complex I (CI)		Complex II (CII)			Unpaired t test
LUAD	LUSC	LUAD	LUSC		P value	0.0025
6.8	2.97	2.47	4.85		P value summary	**
5.59	4.04	6.41	7.71		Significantly different (P < 0.05)?	Yes
9.21	1.08	8.43	4.73		One- or two-tailed P value?	Two-tailed
6.94	3.62	8.68	5.46		t, df	t=3.905, df=11
8.65	5.03	8.48	6.33
4.28	4.55	9.01	5.57		Complex II (LUAD vs LUSC)
7.16		11.93			Unpaired t test
					P value	0.1177
					P value summary	ns
					Significantly different (P < 0.05)?	No
					One- or two-tailed P value?	Two-tailed
					t, df	t=1.697, df=11
