# Supplementary material for: Spatial mapping of mitochondrial networks and bioenergetics in lung cancer
Source: Nature. 2023 Mar 15;615(7953):712–9. doi: 10.1038/s41586-023-05793-3 (PMC10033418; doi:10.1038/s41586-023-05793-3)
Supplement: Supplementary file 19 — Source Data Extended Data Fig. 2 [file 41586_2023_5793_MOESM19_ESM.xlsx]

## Sheet: ED Fig 2c
ED Fig.2c
18F-FDG uptake by PET imaging					Complex I_maximal respiration capacity					Statistical Analysis
(%ID/g (tumor/heart))					(pmol/min/MTDR +/- SEM)					Residual standard error: 3.816 on 29 degrees of freedom
LUSC	LUAD				LUSC	LUAD				Multiple R-squared: 0.3402,	Adjusted R-squared: 0.3174
0.795051	0.19959				2.97198	6.80254				F-statistic: 14.95 on 1 and 29 DF, p-value: 0.0005741
0.828501	0.15556				4.04173	5.59324
0.543055	0.0689745				1.08038	9.21053
0.34817	0.163009				3.61849	6.93909
0.479249	0.14241				5.03028	8.6457
0.142003	0.117172				4.55094	4.28436
0.543055	0.236942				1.24713	11.931
0.636019	0.216739				2.45015	8.989
0.343869	0.234592				4.81922	11.1108
0.543055	0.109139				3.92914	15.1993
0.795051	0.117363				1.46781	12.8388
0.479249	0.227708				3.4264	17.4379
	0.0765733					7.164
	0.050458					7.68635
	0.30903					9.99937
	0.125283					10.1828
	0.188405					6.97974
	0.216739					18.9327

## Sheet: ED Fig 2d
ED Fig.2d
18F-BnTP uptake by PET imaging					Complex II_maximal respiration capacity					Statistical Analysis
(%ID/g (tumor/heart))					(pmol/min/MTDR +/- SEM)					Residual standard error: 3.916 on 29 degrees of freedom
LUSC	LUAD				LUSC	LUAD				Multiple R-squared: 0.5327,	Adjusted R-squared: 0.5166
0.135135	0.399614				4.85021	2.47				F-statistic: 33.06 on 1 and 29 DF, p-value: 3.167e-06
0.276233	0.418535				7.70821	6.41
0.223587	0.503461				4.72595	8.43
0.342669	0.770067				5.45954	8.68
0.294546	0.769204				6.33198	8.48
0.266824	0.511295				5.57469	9.01
0.223587	0.73274				4.52583	15.45
0.416959	0.744464				8.01084	10.25
0.376538	0.671082				6.95992	15.51
0.223587	0.59041				3.86197	23.22
0.135135	0.653408				3.34955	16.18
0.294546	0.783656				5.03533	23.27
	0.459113					11.93
	0.383104					10.46
	0.670012					10.23
	0.577042					16.55
	0.451128					7.39
	0.707149					18.56

## Sheet: ED Fig 2e
ED Fig.2e
18F-FDG uptake by PET imaging					Complex II_maximal respiration capacity					Statistical Analysis
(%ID/g (tumor/heart))					(pmol/min/MTDR +/- SEM)					Residual standard error: 5.042 on 29 degrees of freedom
LUSC	LUAD				LUSC	LUAD				Multiple R-squared: 0.2254,	Adjusted R-squared: 0.1987
0.795051	0.19959				4.85021	2.47				F-statistic: 8.437 on 1 and 29 DF, p-value: 0.006965
0.828501	0.15556				7.70821	6.41
0.543055	0.0689745				4.72595	8.43
0.34817	0.163009				5.45954	8.68
0.479249	0.14241				6.33198	8.48
0.142003	0.117172				5.57469	9.01
0.543055	0.236942				4.52583	15.45
0.636019	0.216739				8.01084	10.25
0.343869	0.234592				6.95992	15.51
0.543055	0.109139				3.86197	23.22
0.795051	0.117363				3.34955	16.18
0.479249	0.227708				5.03533	23.27
	0.0765733					11.93
	0.050458					10.46
	0.30903					10.23
	0.125283					16.55
	0.188405					7.39
	0.216739					18.56

## Sheet: ED Fig 2f
ED Fig.2f
18F-BnTP uptake by PET imaging					Complex I+II_maximal respiration capacity					Statistical Analysis
(%ID/g (tumor/heart))					(pmol/min/MTDR +/- SEM)					Residual standard error: 6.377 on 29 degrees of freedom
LUSC	LUAD				LUSC	LUAD				Multiple R-squared: 0.6201,	Adjusted R-squared: 0.607
0.135135	0.399614				7.8222	9.27305				F-statistic: 47.34 on 1 and 29 DF, p-value: 1.469e-07
0.276233	0.418535				11.7499	12.0015
0.223587	0.503461				3.64557	17.644
0.342669	0.770067				9.07803	15.6195
0.294546	0.769204				11.3623	17.1244
0.266824	0.511295				10.1256	13.2989
0.223587	0.73274				3.27871	27.3773
0.416959	0.744464				10.461	19.239
0.376538	0.671082				11.7791	26.6258
0.223587	0.59041				7.79111	38.4167
0.135135	0.653408				4.81735	29.0154
0.294546	0.783656				8.46173	40.7048
	0.459113					19.0917
	0.383104					18.1505
	0.670012					20.2337
	0.577042					26.7307
	0.451128					14.3737
	0.707149					37.4958

## Sheet: ED Fig 2g
ED Fig.2g
18F-FDG uptake by PET imaging					Complex I+II_maximal respiration capacity					Statistical Analysis
(%ID/g (tumor/heart))					(pmol/min/MTDR +/- SEM)					Residual standard error: 8.69 on 29 degrees of freedom
LUSC	LUAD				LUSC	LUAD				Multiple R-squared: 0.2947,	Adjusted R-squared: 0.2703
0.795051	0.19959				7.8222	9.27305				F-statistic: 12.12 on 1 and 29 DF, p-value: 0.001604
0.828501	0.15556				11.7499	12.0015
0.543055	0.0689745				3.64557	17.644
0.34817	0.163009				9.07803	15.6195
0.479249	0.14241				11.3623	17.1244
0.142003	0.117172				10.1256	13.2989
0.543055	0.236942				3.27871	27.3773
0.636019	0.216739				10.461	19.239
0.343869	0.234592				11.7791	26.6258
0.543055	0.109139				7.79111	38.4167
0.795051	0.117363				4.81735	29.0154
0.479249	0.227708				8.46173	40.7048
	0.0765733					19.0917
	0.050458					18.1505
	0.30903					20.2337
	0.125283					26.7307
	0.188405					14.3737
	0.216739					37.4958

## Sheet: ED Fig 2h
ED Fig.2h
Complex I and complex II maximal respiration capacity (MRC)						Statistical analysis
OCR (pmol/min/MTDR +/- SEM)						Complex I_(LUAD vs LUSC)
GEMMs						Unpaired t test
Complex I		Complex II				P value	<0.0001
LUAD	LUSC	LUAD	LUSC			P value summary	****
6.8	2.97	2.47	4.85			Significantly different (P < 0.05)?	Yes
5.59	4.04	6.41	7.71			One- or two-tailed P value?	Two-tailed
9.21	1.08	8.43	4.73			t, df	t=5.840, df=29
6.94	3.62	8.68	5.46
8.65	5.03	8.48	6.33			Complex II_(LUAD vs LUSC)
4.28	4.55	9.01	5.57			Unpaired t test
11.93	1.25	15.45	4.53			P value	0.0002
8.99	2.45	10.25	8.01			P value summary	***
11.11	4.82	15.51	6.96			Significantly different (P < 0.05)?	Yes
15.2	3.93	23.22	3.86			One- or two-tailed P value?	Two-tailed
12.84	1.47	16.18	3.35			t, df	t=4.298, df=29
17.44	3.3	23.27	3.22
7.16	3.43	11.93	5.04
7.69		10.46
10		10.23
10.18		16.55
6.98		7.39
18.93		18.56

## Sheet: ED Fig 2i
ED Fig.2i
Xenografts of human cells
Complex II_maximal respiration capacity
OCR (pmol/min/MTDR +/- SEM)						Statistical analysis
LUAD		negative control	SCC			Dunnett's multiple comparisons test	Mean Diff.	95.00% CI of diff.	Below threshold?	Summary	Adjusted P Value	A-?
H1975B	A549	A549 Rho	RH2	Tu686		LUAD vs. A549 Rho	3.987	2.021 to 5.954	Yes	***	0.0005	B	A549 Rho
6.19309	4.68542	0.940271	1.45859	2.74142		LUAD vs. LUSC	3.051	1.445 to 4.657	Yes	***	0.0009	C	LUSC
4.80661	2.74924	0	1.42197	1.33343
6.89236	4.12724	1.82537	1.56785	2.6243
