# Supplementary material for: Spatial mapping of mitochondrial networks and bioenergetics in lung cancer
Source: Nature. 2023 Mar 15;615(7953):712–9. doi: 10.1038/s41586-023-05793-3 (PMC10033418; doi:10.1038/s41586-023-05793-3)
Supplement: Supplementary file 20 — Source Data Extended Data Fig. 4 [file 41586_2023_5793_MOESM20_ESM.xlsx]

## Sheet: ED Fig 4e
ED Fig.4e
CD 34 staining (Density of positive staining, %)			Statistical analysis
normal tissue	tumor tissue		normal tissue vs tumor tissue
13.3766	8.43446		Unpaired t test
4.12359	3.36767		P value	0.0218
2.05885	1.89562		P value summary	*
6.44368	3.15008		Significantly different (P < 0.05)?	Yes
7.5888	2.19118		One- or two-tailed P value?	Two-tailed
9.08455	5.14957		t, df	t=2.511, df=18
7.09709	5.46575
10.6225	1.46655
3.38117	4.30898
6.21633	2.68027

## Sheet: ED Fig 4f
ED Fig.4f
CD 34 staining (Density of positive staining, %)			Statistical analysis
OXPHOS_HI (LUAD)	OXPHOS_LO (LUSC)		LUAD vs LUSC
8.43446	3.36767		Unpaired t test
2.05885	6.44368		P value	0.5384
5.46575	0.242206		P value summary	ns
3.38117	7.5888		Significantly different (P < 0.05)?	No
10.6225	9.08455		One- or two-tailed P value?	Two-tailed
7.76763	3.86637		t, df	t=0.6371, df=10
