# Supplementary material for: Spatial mapping of mitochondrial networks and bioenergetics in lung cancer
Source: Nature. 2023 Mar 15;615(7953):712–9. doi: 10.1038/s41586-023-05793-3 (PMC10033418; doi:10.1038/s41586-023-05793-3)
Supplement: Supplementary file 21 — Source Data Extended Data Fig. 5 [file 41586_2023_5793_MOESM21_ESM.xlsx]

## Sheet: ED Fig 5e
ED Fig.5e
	Cell types
	lung adenocarcinoma	macrophage	red blood cell
	LUAD	macrophage	RBC
Percentage	82.8	14.1	3.1
