# Supplementary material for: Spatial mapping of mitochondrial networks and bioenergetics in lung cancer
Source: Nature. 2023 Mar 15;615(7953):712–9. doi: 10.1038/s41586-023-05793-3 (PMC10033418; doi:10.1038/s41586-023-05793-3)
Supplement: Supplementary file 22 — Source Data Extended Data Fig. 7 [file 41586_2023_5793_MOESM22_ESM.xlsx]

## Sheet: ED Fig 7b
ED Fig.7b
Circularity (ratio)			Statistical analysis
Mouse 4	Mouse 5		LUAD vs LUSC
LUAD	LUSC		Unpaired t test
0.806574	0.847895		P value	<0.0001
0.558013	0.742639		P value summary	****
0.0409276	0.801051		Significantly different (P < 0.05)?	Yes
0.0359365	0.843151		One- or two-tailed P value?	Two-tailed
0.641865	0.779426		t, df	t=9.515, df=294
0.408278	0.964068
0.598941	0.983965
0.909392	0.913286
0.422253	0.84937
0.900408	0.989095
0.320433	0.783154
0.630885	0.74805
0.802581	0.709667
0.422253	0.73
0.783614	0.701696
0.497121	0.823538
0.798588	0.828243
0.55402	0.6451
0.793597	0.876125
0.855487	0.905762
0.412271	0.977442
0.519082	0.716967
0.0319435	0.988643
0.954313	0.868083
0.0578976	0.8115
0.983261	0.880375
0.965293	0.980099
0.327421	0.987729
0.285495	0.806171
0.783614	0.860542
0.725717	0.990759
0.783614	0.771333
0.488137	0.849667
0.55402	0.807353
0.328419	0.974645
0.836521	0.809187
0.641865	0.77519
0.734701	0.805476
0.30546	0.642264
0.242571	0.750695
0.807572	0.807111
0.767643	0.824556
0.0728712	0.8903
0.762652	0.825
0.762652	0.6294
0.481149	0.783143
0.55402	0.952802
0.641865	0.863308
0.783614	0.854435
0.557015	0.887
0.657837	0.967
0.5091	0.857
0.980267	0.809
0.866468	0.809
0.696768	0.817
0.625893	0.806
0.914383	0.616
0.00998235	0.943
0.975276	0.887
0.573985	0.873
0.802581	0.873
0.855487	0.769
0.174691	0.764
0.912387	0.936087
0.433234	0.882
0.974277	0.855214
0.783614	0.954278
0.855487	0.667958
0.362359	0.780452
0.583967	0.699367
0.855487	0.770926
0.344391	0.866466
0.57099	0.525935
0.534056	0.717294
0.855487	0.7025
0.871459	0.777077
0.643862	0.6724
0.871459	0.782037
0.914383	0.974103
0.914383	0.784263
0.991247	0.985094
0.738694	0.785
0.422253	0.754
0.208631	0.698
0.871459	0.780149
0.314444	0.821319
0.684789	0.884721
0.65584	0.816617
0.807572	0.783724
0.65584	0.854334
0.402289	0.780147
0.871459	0.801544
0.783614	0.787055
0.855487	0.788019
0.846503	0.943364
0.62789	0.79483
0.963297	0.887005
0.786609	0.82169
0.261538	0.894615
0.954313	0.835486
0.809569	0.864013
0.338402	0.838345
0.321432	0.890694
0.33341	0.857206
0.259541	0.902067
0.345389	0.864495
0.806574	0.856404
0.896415	0.890454
0.686786	0.857502
0.783614	0.845233
0.845505	0.828334
0.855487	0.794602
0.481149	0.85433
0.369347	0.745601
0.301467	0.768303
0.347386	0.665966
0.925364	0.920232
0.867466	0.898186
0.807572	0.77403
0.558013	0.72211
0.563005	0.743135
0.251555	0.778708
0.214621	0.688287
0.276511	0.836487
0.806574	0.802201
0.287492	0.806143
0.62789	0.803562
0.332412	0.784524
0.448208	0.813834
0.793597	0.831537
0.767643	0.76223
0.855487	0.791677
0.855487	0.893594
0.855487	0.896295
0.210628	0.876338
0.612916	0.788296
0.855487	0.808079
0.641865	0.838499
0.744683	0.782982
0.448208	0.848656
0.588959	0.855546
0.529065	0.843866
0.161714	0.838938
0.762652	0.837436
0.641865	0.833001
0.619904	0.80011
0.146741	0.774031
0.523075	0.81012

## Sheet: ED Fig 7c
ED Fig.7c
Aspect ratio (ratio)			Statistical analysis
Mouse 4	Mouse 5		LUAD vs LUSC
LUAD	LUSC		Unpaired t test
1.54605	1.657		P value	<0.0001
2.76211	2.00792		P value summary	****
2.10413	1.87346		Significantly different (P < 0.05)?	Yes
2.40486	1.66048		One- or two-tailed P value?	Two-tailed
2.72679	1.74445		t, df	t=5.930, df=294
2.80147	1.84428
3.17284	1.33037
1.32404	1.49043
2.66927	1.82696
1.76303	1.38811
2.95385	1.85823
2.01835	1.77675
2.01835	1.25567
1.67725	2.17107
1.73578	2.61661
1.70752	1.684
1.47743	1.68973
2.2878	2.1298
2.67027	1.51988
4.10229	1.61938
1.39972	1.39547
1.44816	2.16373
1.47743	1.13592
3.23642	1.67543
1.41183	1.72312
1.39266	1.54965
1.56725	1.46572
1.98303	1.20445
4.43431	1.87177
2.06073	1.86242
1.56725	1.40211
1.75899	1.95187
3.70064	1.72133
1.94266	1.78888
2.1011	1.64711
3.8167	1.90875
3.09009	1.6231
1.45018	1.80655
2.72679	1.93183
2.67027	2.07488
1.45725	1.77356
2.67027	1.57078
1.7822	1.4092
1.56523	1.72168
3.18394	1.88962
1.13027	2.183
1.37349	1.78261
2.65716	1.66963
4.39697	1.81761
2.19899	1.49591
3.79349	1.58172
2.34633	1.59971
1.86294	1.45556
1.30284	2.56588
1.21	2.00225
1.22917	2.4967
1.83367	1.958
2.76413	1.65174
1.47743	2.55726
5.31431	2.25365
1.92147	1.652
3.13752	1.36892
3.50183	2.1236
1.47743	1.68563
1.31193	1.51632
1.56725	1.79084
1.30284	1.53506
1.1444	1.85048
4.12147	1.60228
2.72679	1.54341
1.49761	1.64231
3.49578	1.73648
1.50972	1.57992
1.47743	1.956
2.63394	1.79519
1.42193	1.8155
1.93257	1.60711
1.51376	1.40301
3.12138	1.75001
1.72266	1.6134
2.43211	1.50459
2.04963	1.34435
1.47743	1.59951
1.83367	1.59741
1.23422	1.59322
2.72679	1.46611
1.56725	1.53006
2.67835	1.44353
1.07881	1.57064
2.45431	1.63889
3.15367	1.45415
1.31798	1.54365
1.47743	1.44728
1.99312	1.60913
2.63899	1.68657
2.97908	1.54036
7.1833	2.17893
1.37147	1.88442
1.47743	2.22245
1.58138	1.26823
3.33633	1.44564
1.56725	1.87053
2.63394	2.21382
2.64101	1.93258
1.99211	2.07305
3.28385	2.01902
2.25248	1.88426
2.20807	2.14727
4.4767	1.89162
3.28385	2.16252
5.70284	1.77515
2.04963	1.78882
2.28376	2.01687
1.72468	1.68019
1.4633	1.73189
1.47743	1.77239
2.21413	2.03148
1.72972	1.68961
1.39266	1.55428
4.44945	1.77934
1.07881	1.96241
2.47449	1.53827
1.48147	1.51381
2.13138	1.51016
1.37853	1.66622
2.68642	1.92121
2.81963	1.63793
1.29275	1.52716
1.45624	1.77161
1.01725	1.57366
2.15358	1.54161
1.47743	1.60083
1.75394	1.54813
1.3755	1.55387
1.17569	1.51331
2.67027	1.58952
1.47743	1.79553
1.56725	1.71436
3.44431	1.65979
1.27761	1.61174
5.04688	1.73636
2.84587	1.71336
1.48147	1.79648
1.88514	1.75411
2.4755	1.49441
3.37266	1.84082
1.50972	1.66495
1.54	2.06743

## Sheet: ED Fig 7e
ED Fig.7e
Circularity (ratio)					Statistical analysis
LUAD		SCC			LUAD vs SCC
H1975	A549	RH2	Tu686		Unpaired t test
0.588424	0.658796	0.712583	0.789219		P value	<0.0001
0.595	0.5982	0.744892	0.769333		P value summary	****
0.536189	0.606026	0.763	0.7632		Significantly different (P < 0.05)?	Yes
0.691187	0.678974	0.697692	0.744568		One- or two-tailed P value?	Two-tailed
0.564044	0.678974	0.755909	0.756433		t, df	t=21.00, df=995
0.555021	0.601244	0.698593	0.6775
0.495	0.601244	0.698593	0.733982
0.593595	0.689485	0.720059	0.78595
0.594935	0.691158	0.696905	0.711028
0.60125	0.607109	0.77422	0.7029
0.614969	0.805824	0.780875	0.726423
0.560455	0.911846	0.784696	0.700067
0.646205	0.900085	0.658604	0.754979
0.583556	0.781742	0.694739	0.653779
0.637412	0.835481	0.785714	0.69432
0.710111	0.342445	0.687119	0.870613
0.713667	0.78595	0.805824	0.92181
0.664471	0.67579	0.826138	0.70785
0.657	0.699	0.842514	0.686903
0.562081	0.675276	0.869833	0.785235
0.683	0.655537	0.795138	0.873529
0.549693	0.677988	0.865744	0.72237
0.621093	0.637667	0.860583	0.742751
0.746125	0.676637	0.815241	0.754325
0.728625	0.661764	0.795139	0.667777
0.67931	0.703236	0.847965	0.698408
0.6431	0.580824	0.843593	0.739816
0.5312	0.613986	0.84508	0.703798
0.756733	0.640516	0.811667	0.686023
0.700923	0.572615	0.783733	0.650881
0.663641	0.572615	0.892409	0.70054
0.721757	0.622352	0.848932	0.675329
0.799621	0.852788	0.84122	0.664503
0.632313	0.812767	0.861632	0.82206
0.80895	0.816329	0.666464	0.67737
0.654462	0.878515	0.847326	0.619566
0.561143	0.74742	0.836886	0.758148
0.705705	0.711028	0.794091	0.685603
0.7345	0.7029	0.802562	0.684273
0.599258	0.726423	0.795208	0.73562
0.661087	0.638675	0.789471	0.806308
0.7455	0.565077	0.825081	0.718067
0.705696	0.636456	0.865182	0.757819
0.643286	0.742158	0.846	0.804192
0.817487	0.657273	0.831972	0.660903
0.695444	0.675597	0.823667	0.85052
0.727455	0.644558	0.863203	0.659267
0.710235	0.55383	0.794543	0.709191
0.785405	0.597827	0.860091	0.792733
0.676597	0.859708	0.914355	0.764977
0.652512	0.623158	0.799961	0.771045
0.720192	0.640275	0.833764	0.684866
0.694362	0.603298	0.93168	0.702258
0.841643	0.852651	0.903021	0.809967
0.631434	0.668168	0.873407	0.78827
0.700764	0.620645	0.890409	0.771344
0.630256	0.615953	0.859864	0.7604
0.667778	0.660599	0.860192	0.627324
0.600311	0.691119	0.785195	0.726
0.643122	0.683473	0.881267	0.799879
0.587189	0.679934	0.829195	0.802607
0.728899	0.799621	0.794	0.745779
0.650673	0.80895	0.677293	0.772822
0.793322	0.619625	0.8147	0.743507
0.777893	0.626036	0.740296	0.674824
0.731333	0.564815	0.6754	0.777026
0.779776	0.5749	0.702318	0.711217
0.636255	0.663645	0.668692	0.75718
0.663274	0.550208	0.669333	0.794383
0.693505	0.629182	0.776167	0.703953
0.585612	0.65195	0.7322	0.749732
0.649419	0.6276	0.786308	0.706436
0.657966	0.664483	0.68705	0.716889
0.693505	0.5625	0.69125	0.741043
0.587469	0.66831	0.646654	0.737765
0.594638	0.575268	0.718	0.7281
0.155282	0.619245	0.669242	0.794244
0.214212	0.642103	0.704625	0.660157
0.154519	0.667828	0.65	0.731333
0.136385	0.664023	0.742333	0.809686
0.128259	0.640349	0.739286	0.852415
0.165167	0.599184	0.708231	0.918218
0.196907	0.714827	0.72975	0.847535
0.185729	0.559	0.662333	0.813396
0.188745	0.654417	0.695083	0.88668
0.852651	0.672268	0.7287	0.809684
0.6584	0.634725	0.7462	0.831892
0.65148	0.6648	0.682792	0.816854
0.637424	0.716889	0.781	0.817854
0.719	0.85063	0.689824	0.979081
0.582553	0.709259	0.726683	0.824923
0.630504	0.66	0.723769	0.920588
0.799367	0.841643	0.738615	0.8528
0.775667	0.659118	0.719111	0.928486
0.786813	0.708241	0.678765	0.867119
0.658084	0.639397	0.66575	0.896725
0.785046	0.626036	0.665438	0.870086
0.859708	0.63378	0.730125	0.880587
0.602614	0.615548	0.706462	0.935462
0.554185	0.567182	0.69125	0.900291
0.614778	0.57334	0.685722	0.947406
0.650136	0.630429	0.652444	0.907946
0.603814	0.625105	0.804833	0.899448
0.63128	0.657333	0.694909	0.935209
0.571304	0.620786	0.653	0.900602
0.563138	0.668057	0.639273	0.887716
0.620027	0.643526	0.672	0.869967
0.726356	0.658214	0.702448	0.83454
0.637138	0.628053	0.642857	0.897269
0.725973	0.58075	0.665867	0.783076
0.632747	0.691068	0.681909	0.806919
0.618415	0.631314	0.650318	0.699438
0.677839	0.578571	0.726077	0.966484
0.5632	0.6577	0.752846	0.94333
0.769333	0.817487	0.690095	0.812933
0.7632	0.744568	0.679889	0.758404
0.601921	0.586431	0.64325	0.780486
0.705759	0.635645	0.6921	0.836712
0.568958	0.694417	0.721417	0.7766
0.619197	0.688238	0.698167	0.686423
0.61636	0.668723	0.646053	0.834222
0.618458	0.63695	0.636308	0.800029
0.542943	0.668444	0.702727	0.80396
0.582038	0.786769	0.702333	0.801386
0.565413	0.688071	0.687818	0.7824
0.655489	0.639585	0.691727	0.81163
0.593424	0.655639	0.687091	0.829286
0.663253	0.699357	0.6935	0.760167
0.554396	0.627	0.7185	0.789533
0.584656	0.661593	0.704833	0.891174
0.594406	0.598361	0.681	0.893868
0.606586	0.674957	0.72025	0.873965
0.626206	0.672774	0.653231	0.786162
0.608827	0.706759	0.622833	0.768521
0.60459	0.609632	0.743125	0.795932
0.539421	0.756433	0.687875	0.841852
0.744568	0.6775	0.679871	0.873543
0.873529	0.6935	0.668321	0.815706
0.82206	0.527257	0.754242	0.884124
0.515044	0.632773	0.707417	0.891303
0.68885	0.541971	0.675143	0.879134
0.806308	0.621	0.661	0.874
0.771045	0.62992	0.714143	0.872436
0.777026	0.580684	0.711125	0.867815
0.584522	0.618	0.770692	0.83355
0.567744	0.605871	0.6995	0.806381
0.557268	0.55076	0.758667	0.843978
0.570328	0.698091	0.7797	0.840529
0.565555	0.645217	0.644917	0.867087
0.609212	0.670324	0.660636	0.812279
0.613441	0.5715	0.797125	0.822122
0.494214	0.623583	0.741737	0.81739
0.54446	0.493143	0.773477	0.802509
0.541469	0.5853	0.649471	0.935472
0.650615	0.64055	0.650769	0.785831
0.578	0.625778	0.651636	0.838866
0.789219	0.535647	0.651889	0.781059
0.626095	0.583273	0.655	0.801385
0.604548	0.604421	0.655538	0.787068
0.623509	0.589333	0.656471	0.838368
0.651792	0.63175	0.65795	0.852429
0.576764	0.603071	0.66155	0.882816
0.580354	0.530824	0.663154	0.821484
0.611691	0.592543	0.665289	0.816985
0.576	0.517846	0.665872	0.81525
0.583978	0.590261	0.666769	0.834543
0.62917	0.621941	0.668341	0.852101
0.636245	0.576063	0.671622	0.839824
0.568156	0.692474	0.672095	0.853321
0.620262	0.565639	0.672515	0.842886
0.629822	0.6513	0.673351	0.850958
0.554752	0.618692	0.673381	0.802972
0.575402	0.510909	0.674478	0.683789
0.634855	0.645762	0.676923	0.838588
0.615868	0.554	0.679143	0.824823
0.563743	0.557429	0.679488	0.899441
0.598946	0.405778	0.679909	0.745339
0.581092	0.686741	0.681111	0.783729
0.698849	0.668685	0.6826	0.796783
0.628605	0.603625	0.683529	0.766306
0.621516	0.587077	0.684571	0.801948
0.616333	0.633118	0.685187	0.80263
0.641321	0.595733	0.685786	0.828565
0.619444	0.62525	0.687681	0.78819
0.64688	0.570167	0.689811	0.838019
0.595779	0.733982	0.690015	0.884268
0.627695	0.56074	0.691667	0.752806
0.644476	0.581862	0.694692	0.844213
0.659921	0.529765	0.695233	0.856934
0.593489	0.546977	0.697407	0.62076
0.601449	0.60072	0.698224	0.810312
0.61425	0.5856	0.701658	0.805766
0.563974	0.489219	0.703259	0.821745
0.592645	0.559321	0.703462	0.796933
0.595396	0.575289	0.703804	0.89061
0.69164	0.573895	0.7045	0.863159
0.5586	0.61665	0.70463	0.882117
0.667804	0.487737	0.705892	0.8857
0.591041	0.531875	0.706314	0.852878
0.653821	0.554737	0.707412	0.8
0.636895	0.581754	0.7075	0.710061
0.626901	0.54424	0.7082	0.901063
0.66872	0.590645	0.709812	0.716762
0.547058	0.596436	0.713143	0.682789
0.538617	0.7632	0.714895	0.809952
0.550293	0.59	0.715933	0.811138
0.637317	0.585233	0.7165	0.79126
0.669948	0.56125	0.716632	0.793136
0.593927	0.5324	0.721	0.798923
0.64268	0.6063	0.723958	0.852651
0.632286	0.5668	0.72405	0.859708
0.643523	0.558583	0.724947	0.799621
0.692049	0.64305	0.72784	0.80895
0.588802	0.589069	0.73	0.817487
0.563235	0.670111	0.731067	0.841643
0.622186	0.593476	0.734857	0.85063
0.828661	0.492744	0.73616	0.852788
0.598926	0.599255	0.736475	0.812767
0.622977	0.645394	0.736957	0.816329
0.659175	0.550692	0.737286	0.84865
0.620894	0.497	0.744286	0.878515
0.629472	0.5716	0.746929	0.74742
0.599673	0.610891	0.748414	0.751265
0.63819	0.527045	0.750333	0.864288
0.534867	0.6355	0.753188	0.799103
0.637973	0.571308	0.755135	0.787875
0.657857	0.606733	0.760583
0.585848	0.549767	0.7621
0.49876	0.548233	0.76275
0.574929	0.585469	0.766
0.579152	0.603667	0.7669
0.72175	0.769333
0.71116	0.592657
0.660518	0.626816
0.566	0.560721
0.598655	0.629079
0.691769	0.593926
0.586565	0.566514
0.650871	0.507486
0.6184	0.500569
0.624795	0.640854
0.618596	0.526082
0.681438	0.496125
0.685364	0.613091
0.641813	0.624617
0.708192	0.514949
0.622077	0.59114
0.6195	0.520061
0.630772	0.540391
0.664032	0.512955
0.551474	0.350125
0.664878	0.87119
0.653261	0.837049
0.611537	0.796556
0.672414	0.873
0.66504	0.828386
0.648167	0.789528
0.8006	0.799756
0.776684	0.77637
0.842733	0.812549
0.858036	0.887975
0.757554	0.815733
0.862322	0.866633
0.784482	0.789219
	0.769333
	0.7632
	0.744568
	0.773477
	0.77422
	0.780875
	0.784696
	0.785714
	0.789471
	0.794
	0.8147
	0.789219

## Sheet: ED Fig 7f
ED Fig.7f
Aspect ratio (ratio)					Statistical analysis
LUAD		SCC			LUAD vs SCC
H1975	A549	RH2	Tu686		Unpaired t test
1.24367	1.06291	1.06902	1.22167		P value	<0.0001
0.943543	1.65779	1.0667	1.09182		P value summary	****
1.81816	1.54787	0.997721	0.838409		Significantly different (P < 0.05)?	Yes
1.47891	0.626384	1.07323	1.6278		One- or two-tailed P value?	Two-tailed
1.68284	0.626384	1.12152	1.30575		t, df	t=10.04, df=969
1.35074	2.01483	0.985	1.01889
3.32158	2.01483	0.985	1.42864
0.875027	1.2184	1.84153	1.61248
1.46446	0.694891	1.05388	1.93789
2.14444	1.94482	0.679833	1.10795
2.03461	0.995684	1.63764	1.07249
0.897803	2.72031	2.31241	0.7348
1.65395	2.94094	0.859917	1.92107
2.3657	3.46745	0.861396	1.2649
1.61038	1.05516	1.82976	1.16763
1.22884	1.30316	0.810107	0.124267
0.3665	0.64948	1.48403	1.26061
1.26241	0.955868	0.906517	1.36013
1.19242	0.972655	1.12383	1.45703
2.17965	0.794552	1.46404	1.19727
1.08556	1.29713	0.768103	1.92137
1.05546	0.796167	1.22995	1.08937
0.913186	2.01932	1.58278	0.789143
1.54987	1.70731	0.834783	3.49325
2.88771	1.12189	0.871222	1.07593
1.22533	0.734506	0.882368	0.941464
1.8152	1.7701	1.83061	0.987093
1.16707	1.6791	0.72276	1.08908
2.0469	1.09945	0.547083	0.779123
1.94008	1.631	0.750033	0.833129
1.34913	1.631	1.52602	0.7865
1.28205	1.76422	0.670712	1.26555
1.53206	2.30111	0.585659	2.04134
1.28942	1.41572	0.876833	1.09565
0.875814	1.5091	1.42189	1.21288
1.51213	2.11522	0.889921	1.74017
1.50329	2.05872	0.435013	0.819516
1.13008	1.43925	0.6354	1.30093
2.27464	1.07886	1.04504	1.53543
1.47544	1.09844	0.934494	0.738235
1.09516	1.32535	1.04153	1.4926
1.282	2.22829	0.922135	1.21877
0.617261	2.32651	0.829597	0.850889
2.71709	0.978742	0.446545	0.702417
1.67803	1.20841	0.519639	1.93208
1.28949	1.59409	0.709807	0.8516
0.990938	1.43903	0.593254	1.80383
1.13731	1.64516	0.7434	0.604156
0.59376	1.22252	0.416218	0.945211
1.29148	1.28565	1.2171	0.4173
1.37514	1.04249	0.854608	1.282
0.9594	0.883259	0.782393	1.673
1.39588	1.74323	0.961613	1.24517
1.49765	0.995061	0.835948	0.860571
2.39762	0.918119	1.55585	0.800435
1.62633	1.19482	0.587921	1.01256
2.50836	1.35717	1.4755	0.716182
1.58991	0.765388	0.694151	1.33994
2.25835	0.695054	0.806732	0.944186
1.70888	1.00595	0.829467	1.15609
1.51354	0.631023	0.483268	1.18633
1.64867	1.02577	1.43405	0.391321
1.33937	1.40527	0.912683	0.965783
1.28296	1.21208	1.27485	1.50858
1.15925	1.21882	1.68926	1.2174
1.79497	1.65426	1.82087	1.35862
1.17005	1.65675	1.23664	0.668293
1.97213	1.07242	1.59062	1.15451
1.93153	1.49113	1.31117	0.950271
1.24005	1.501	0.806583	1.60132
2.77843	1.6908	0.9274	1.23162
1.82677	1.6301	1.22015	0.927976
2.88947	2.08728	1.6945	1.16057
1.24005	1.41459	0.9283	0.903649
2.37155	1.10297	1.21692	1.24078
2.79276	1.31612	0.7945	1.10018
0.528611	0.369642	1.372	0.99368
0.359882	1.59634	1.29058	0.817643
0.765559	1.07045	1.27404	1.51155
0.635065	1.46656	1.16989	1.25303
0.7015	0.892442	0.816714	1.96843
0.370635	1.49521	0.985769	1.17241
0.620679	0.572507	1.75546	1.38751
0.685517	1.19452	1.20758	1.27273
0.410843	1.00563	1.20483	1.67677
3.62692	0.439049	1.1328	1.69858
1.23772	1.31527	1.27047	1.77732
1.28362	1.35367	1.66504	1.06657
1.54243	0.849556	1.133	1.4068
1.5649	1.0763	1.32276	1.28811
1.64863	0.604034	0.732488	1.16942
1.8914	1.03353	0.909385	1.17218
1.24514	1.26841	0.989269	0.93113
1.1754	0.955324	0.845444	1.33678
1.08197	0.552379	0.999059	1.29408
1.69177	1.06124	1.05565	1.20546
0.581206	1.40668	1.50137	1.32989
1.9755	0.63922	0.600125	1.79815
1.55949	1.16571	0.830077	1.01331
1.92042	1.3602	1.61417	1.49587
1.57839	0.712064	0.845056	1.56152
1.69706	0.752054	0.991556	1.08829
1.58176	1.16926	0.45	0.96947
1.19336	1.64189	0.704818	2.15243
1.31793	0.896571	1.62275	1.37098
1.58159	0.974971	1.7	1.29339
1.30615	1.1465	1.932	0.87351
0.854889	0.688381	1.31414	1.01148
1.66462	1.15747	2.08914	1.10537
1.10262	0.765222	0.702	1.42172
1.82302	0.896746	1.19218	1.36892
1.67515	0.700629	1.21536	1.0163
1.21945	1.53262	1.46823	1.2156
0.963829	0.76246	0.794538	1.49702
1.29959	0.689367	1.38943	1.61767
1.7449	1.73625	0.905833	1.37971
1.10049	1.24388	1.754	2.08058
1.03814	1.38187	0.6723	1.38834
1.01247	1.02925	0.88875	1.21777
1.62289	1.02438	1.68533	1.54621
2.41318	0.762128	0.704842	0.961446
1.24577	1.28492	1.32892	1.10214
1.22887	0.901889	0.829091	1.22935
1.50867	1.48027	1.27667	1.40859
1.58748	1.07161	1.31582	1.44264
1.52129	1.16666	0.750545	1.53202
1.34171	1.05697	1.057	1.47764
1.00863	1.54446	1.10008	1.13974
1.20908	1.77065	0.907	1.08417
1.13185	0.915444	1.397	1.44028
1.71655	1.26928	1.327	1.26506
1.56006	0.753913	1.46683	1.34356
1.43715	1.00061	2.03331	1.67225
1.38386	1.51603	1.09125	1.57222
1.23079	1.08216	0.87225	1.65485
1.7574	1.80462	2.11437	1.29795
0.997465	0.889977	1.9129	1.76389
1.11476	1.05766	1.49589	1.7099
0.960341	1.7524	1.16055	1.58836
1.63044	1.82677	1.14608	1.79079
0.644483	1.05963	2.18279	1.13326
1.57355	2.17148	1.44163	1.88293
1.4288	0.96768	1.36664	1.87543
0.791048	1.58858	1.15695	1.45243
1.59855	1.0538	1.01708	1.87668
1.85641	2.66768	1.24614	1.26877
1.66585	2.45676	0.564	1.28503
0.883373	0.576727	0.730408	1.15452
1.12749	1.42391	1.41433	1.72803
0.606885	1.32222	0.905455	1.58085
1.40304	5.3198	0.346375	1.67696
1.93332	1.62977	0.743947	1.52081
1.2234	3.36129	0.821233	1.44451
2.88866	2.45803	2.10597	1.21415
4.94196	3.49325	1.00131	1.46786
4.66749	1.26306	1.353	1.43462
1.35222	1.38094	0.805917	1.22791
1.69468	1.05495	0.677526	1.32461
1.32916	2.09184	1.12854	1.62673
1.88867	1.16047	0.933	0.842231
2.08181	3.65	1.76215	0.746177
2.03078	5.149	1.3206	0.852815
1.35354	2.87818	0.922538	0.600562
2.14411	1.75457	1.00253	1.50101
2.28976	2.28212	0.789564	1.13217
1.17272	1.08548	0.843423	0.870454
2.46623	1.63444	1.27175	1.73793
3.16692	0.918	0.665022	1.03038
2.49569	0.904816	1.38412	2.30999
1.86514	1.97972	0.875773	2.04961
1.63516	1.1804	0.797757	1.71005
0.997292	1.45685	1.36367	2.18677
1.25017	1.89977	0.388746	1.60188
2.22306	2.53533	1.48369	1.31697
1.47608	1.79822	0.932429	1.57624
1.73428	3.61143	1.05968	0.885415
1.45666	4.10678	1.51436	1.18259
2.96212	1.94707	1.45883	1.34167
5.16547	1.14198	1.13897	1.23874
2.98349	4.151	0.886088	1.59319
3.26623	2.092	1.37586	1.32355
3.84738	1.22624	0.97175	1.56637
4.78583	2.55593	1.12336	0.6364
2.16918	1.56363	0.998702	1.80556
1.59634	2.07056	0.72127	1.09667
2.64554	1.34197	0.866824	0.79804
1.71263	3.51228	1.21414	1.97601
1.54455	1.54907	1.04077	1.14886
1.38811	1.036	1.04895	0.81689
1.88864	1.76644	0.706074	1.37863
2.46971	1.04764	0.865163	1.73117
1.32124	0.810033	0.592921	1.15249
2.53211	1.45397	0.996889	1.26411
2.72505	1.15477	2.94915	0.92996
2.20203	1.70529	0.672054	1.45257
2.12877	1.54105	1.10739	1.87732
3.37031	0.98415	0.854283	1.25396
2.6756	1.32121	1.10184	1.3134
2.24553	1.457	1.1764	1.89349
2.42604	1.05758	0.602059	0.784692
1.84086	1.10567	1.609	1.21548
3.17518	1.37172	0.8084	0.700923
2.16055	1.08052	1.15719	0.773815
4.72012	1.33879	0.917964	0.895562
2.52888	0.77483	0.552026	0.963954
2.86734	2.22717	1.13533	1.41337
2.51987	1.08093	0.869846	1.73045
1.56101	1.19775	1.21021	1.71628
3.8894	1.7412	0.503492	1.05525
1.52104	1.1122	1.00167	1.58394
3.76169	1.63295	1.4149	1.12744
3.35494	1.60921	0.929263	0.888931
5.44352	1.45695	0.96656	1.06445
1.99807	0.866448	0.975552	1.34635
2.04701	1.57439	1.02167	1.50472
4.41119	2.07738	1.75714	1.92142
1.56339	1.82287	0.78736	1.94998
1.61172	1.27138	0.577593	0.616669
1.16059	0.785788	1.14548	1.93135
1.63163	1.09115	1.06969	1.45915
1.29255	1.26309	0.714343	1.21905
1.617	1.15413	0.609571	1.06193
1.28458	1.70087	0.75569	1.49664
1.51407	1.95886	1.0288	1.07249
1.95365	1.22675	1.34932	1.6805
2.12704	1.2194	0.761838	2.12945
1.24093	0.985822	0.683167	1.72517
2.28205	1.16147	0.613	2.09654
2.9976	1.44457	0.6363	1.71451
1.45	1.02638	0.677125	1.52354
2.61836	1.24464	0.738567	1.61471
1.46689	1.66647	0.709727	1.66433
1.56633	1.78029	0.914122	1.45134
1.57283	1.12496	0.719063	1.30805
1.20762	1.11467	0.428217	1.10454
1.45039	1.10387	0.317898	1.19152
2.18469	1.12565	0.878294	1.68775
2.7482	1.15122	1.24644	1.06048
2.17539	2.04331	1.03932	1.30135
1.91196	1.26819	1.224
1.76531	1.25219
1.22997	1.3159
1.53778
1.66861
2.40713
1.09148
1.38992
2.17671
2.86314
2.68209

## Sheet: ED fig 7g
ED Fig.7g
Size of mitochondria (um2)					Statistical analysis
LUAD		SCC			LUAD vs SCC
H1975	A549	RH2	Tu686		Unpaired t test
1.24367	1.06291	1.06902	1.22167		P value	<0.0001
0.943543	1.65779	1.0667	1.09182		P value summary	****
1.81816	1.54787	0.997721	0.838409		Significantly different (P < 0.05)?	Yes
1.47891	0.626384	1.07323	1.30805		One- or two-tailed P value?	Two-tailed
1.68284	0.626384	1.12152	1.30575		t, df	t=10.86, df=925
1.35074	2.01483	0.985	1.01889
3.32158	2.01483	0.985	1.42864
0.875027	1.2184	1.84153	1.10454
1.46446	0.694891	1.05388	1.19152
2.14444	1.94482	0.679833	1.10795
2.03461	1.15122	1.24644	1.07249
0.897803	2.72031	0.821233	0.7348
1.65395	2.94094	0.859917	1.68775
2.3657	2.04331	0.861396	1.2649
1.61038	1.05516	0.805917	1.16763
1.22884	1.30316	0.810107	0.124267
0.3665	0.64948	1.48403	1.26061
1.26241	0.955868	0.906517	1.36013
1.19242	0.972655	1.12383	1.45703
2.17965	0.794552	1.46404	1.19727
1.08556	1.29713	0.768103	1.06048
1.05546	0.796167	1.22995	1.08937
0.913186	2.01932	1.58278	0.789143
1.54987	1.70731	0.834783	1.30135
2.88771	1.12189	0.871222	1.07593
1.22533	0.734506	0.882368	0.941464
1.8152	1.7701	1.34932	0.987093
1.16707	1.6791	0.72276	1.08908
2.0469	1.09945	0.547083	0.779123
1.94008	1.631	0.750033	0.833129
1.34913	1.631	1.52602	0.7865
1.28205	1.76422	0.670712	1.26555
1.53206	2.30111	0.585659	1.6805
1.28942	1.41572	1.03932	1.09565
0.875814	1.5091	1.42189	1.21288
1.51213	2.11522	0.889921	1.74017
1.50329	2.05872	0.435013	0.819516
1.13008	1.43925	0.6354	1.30093
2.27464	1.07886	1.04504	1.53543
1.47544	1.26819	0.934494	0.738235
1.09516	1.32535	1.224	1.45915
1.282	2.22829	0.922135	1.21877
0.617261	2.32651	0.829597	0.850889
2.71709	0.978742	0.446545	0.702417
1.67803	1.20841	0.519639	1.93208
1.28949	1.59409	0.709807	0.8516
0.990938	1.43903	0.593254	1.80383
1.13731	1.64516	0.7434	0.604156
0.59376	1.22252	0.416218	0.945211
1.29148	1.28565	1.2171	0.4173
1.37514	1.04249	0.854608	1.282
0.9594	0.883259	0.782393	1.673
1.39588	1.74323	0.961613	1.24517
1.49765	0.995061	0.835948	0.860571
2.39762	0.918119	1.55585	0.800435
1.62633	1.19482	0.587921	1.01256
2.50836	1.35717	1.4755	0.716182
1.58991	0.765388	0.694151	1.33994
2.25835	0.695054	0.806732	0.944186
1.70888	1.00595	0.829467	1.15609
1.51354	0.631023	0.483268	1.18633
1.64867	1.25219	1.63764	0.391321
1.33937	1.3159	0.912683	0.965783
1.28296	1.21208	1.27485	1.50858
1.15925	1.21882	1.68926	1.2174
1.79497	1.65426	0.876833	1.35862
1.17005	1.65675	1.23664	0.668293
1.97213	1.07242	1.59062	1.15451
1.93153	1.49113	1.31117	0.950271
1.24005	1.501	0.806583	1.60132
2.77843	1.6908	0.9274	1.23162
1.82677	1.6301	1.22015	0.927976
2.88947	2.08728	1.6945	1.16057
1.24005	1.41459	0.9283	0.903649
2.37155	1.10297	1.21692	1.24078
2.79276	1.31612	0.7945	1.10018
0.528611	0.369642	1.372	0.99368
0.359882	1.59634	1.29058	0.817643
0.765559	1.07045	1.04153	1.43462
0.635065	1.46656	1.16989	1.25303
0.7015	0.892442	0.816714	1.96843
0.370635	1.49521	0.985769	1.17241
0.620679	0.572507	1.75546	1.38751
0.685517	1.19452	1.20758	1.27273
0.410843	1.00563	1.20483	1.67677
3.62692	0.439049	1.1328	1.69858
1.23772	1.31527	1.27047	1.77732
1.28362	1.35367	1.66504	1.06657
1.54243	0.849556	1.133	1.4068
1.5649	1.0763	1.32276	1.28811
1.64863	0.604034	0.732488	1.16942
1.8914	1.03353	0.909385	1.17218
1.24514	1.26841	0.989269	0.93113
1.1754	0.955324	0.845444	1.33678
1.08197	0.552379	0.999059	1.29408
1.69177	1.06124	1.05565	1.20546
0.581206	1.40668	1.50137	1.32989
1.9755	0.63922	0.600125	1.18259
1.55949	1.16571	0.830077	1.01331
1.92042	1.3602	1.61417	1.49587
1.57839	0.712064	0.845056	1.56152
1.69706	0.752054	0.991556	1.08829
1.58176	1.16926	0.45	0.96947
1.19336	1.64189	0.704818	2.15243
1.31793	0.896571	1.62275	1.37098
1.58159	0.974971	1.7	1.29339
1.30615	1.1465	1.932	0.87351
0.854889	0.688381	1.31414	1.01148
1.66462	1.15747	1.43405	1.10537
1.10262	0.765222	0.702	1.42172
1.82302	0.896746	1.19218	1.36892
1.67515	0.700629	1.21536	1.0163
1.21945	1.53262	1.46823	1.2156
0.963829	0.76246	0.794538	1.49702
1.29959	0.689367	1.38943	1.61767
1.7449	1.73625	0.905833	1.37971
1.10049	1.24388	1.27404	2.08058
1.03814	1.38187	0.6723	1.61248
1.01247	1.02925	0.88875	1.21777
1.62289	1.02438	1.68533	1.54621
2.41318	0.762128	0.704842	0.961446
1.24577	1.28492	1.32892	1.10214
1.22887	0.901889	0.829091	1.22935
1.50867	1.48027	1.27667	1.40859
1.58748	1.07161	1.31582	1.44264
1.52129	1.16666	0.750545	1.53202
1.34171	1.05697	1.057	1.47764
1.00863	1.54446	1.10008	1.13974
1.20908	1.77065	0.907	1.08417
1.13185	0.915444	1.397	1.44028
1.71655	1.26928	2.31492	1.26506
1.56006	0.753913	1.46683	1.34356
1.43715	1.00061	2.03331	1.67225
1.38386	1.51603	1.09125	1.57222
1.23079	1.08216	0.87225	1.4926
1.7574	1.66647	1.327	1.29795
0.997465	0.889977	1.9129	1.76389
1.11476	1.05766	1.49589	1.7099
0.960341	1.7524	1.16055	1.58836
1.63044	1.82677	1.14608	1.79079
0.644483	1.05963	1.15695	1.13326
1.57355	2.17148	1.44163	1.51155
1.4288	0.96768	1.36664	1.79815
0.791048	1.58858	0.730408	1.45243
1.59855	1.0538	1.01708	1.38834
1.85641	2.66768	1.24614	1.26877
1.66585	2.45676	0.564	1.28503
0.883373	0.576727	0.709727	1.15452
1.12749	1.42391	1.41433	1.72803
0.606885	1.32222	0.905455	1.58085
1.40304	0.77483	0.346375	1.67696
1.93332	1.62977	0.743947	1.52081
1.2234	3.36129	0.914122	1.44451
2.88866	2.45803	2.10597	1.21415
1.35222	1.34197	1.00131	1.46786
1.56339	1.26306	1.353	1.65485
2.86314	1.38094	0.719063	1.22791
1.69468	1.05495	0.677526	1.32461
1.32916	2.09184	1.12854	1.62673
1.88867	1.16047	0.933	0.842231
2.08181	0.995684	1.76215	0.746177
2.03078	1.09844	1.3206	0.852815
1.35354	2.87818	0.922538	0.600562
2.14411	1.75457	1.00253	1.50101
2.28976	2.28212	0.789564	1.13217
1.17272	1.08548	0.843423	0.870454
2.46623	1.63444	1.27175	1.73793
2.68209	0.918	0.665022	1.03038
2.49569	0.904816	1.38412	1.71451
1.86514	1.97972	0.875773	1.52354
1.63516	1.1804	0.797757	1.71005
0.997292	1.45685	1.36367	2.18677
1.25017	1.89977	0.388746	1.60188
2.22306	2.53533	1.48369	1.31697
1.47608	1.79822	0.932429	1.57624
1.73428	1.02577	1.05968	0.885415
1.45666	4.10678	1.51436	1.61471
2.96212	1.94707	1.45883	1.34167
2.17539	1.14198	1.13897	1.23874
1.91196	1.40527	0.886088	1.59319
1.76531	2.092	1.37586	1.32355
1.22997	1.22624	0.97175	1.56637
1.53778	2.55593	1.12336	0.6364
2.16918	1.56363	0.998702	1.80556
1.59634	2.07056	0.72127	1.09667
2.64554	1.80462	0.866824	0.79804
1.71263	3.51228	1.21414	1.66433
1.54455	1.54907	1.04077	1.14886
1.38811	1.036	1.04895	0.81689
1.88864	1.76644	0.706074	1.37863
2.46971	1.04764	0.865163	1.73117
1.32124	0.810033	0.592921	1.15249
2.53211	1.45397	0.996889	1.26411
2.72505	1.15477	0.428217	0.92996
2.20203	1.70529	0.672054	1.45257
2.12877	1.54105	1.10739	1.45134
3.37031	0.98415	0.854283	1.25396
2.6756	1.32121	1.10184	1.3134
2.24553	1.457	1.1764	1.72517
2.42604	1.05758	0.602059	0.784692
1.84086	1.10567	1.609	1.21548
3.17518	1.37172	0.8084	0.700923
2.16055	1.08052	1.15719	0.773815
4.72012	1.33879	0.917964	0.895562
2.52888	1.12565	0.552026	0.963954
2.86734	2.22717	1.13533	1.41337
2.51987	1.08093	0.869846	1.73045
1.56101	1.19775	1.21021	1.71628
1.66861	1.7412	0.503492	1.05525
1.52104	1.1122	1.00167	1.58394
3.76169	1.63295	1.4149	1.12744
3.35494	1.60921	0.929263	0.888931
2.40713	1.45695	0.96656	1.06445
1.99807	0.866448	0.975552	1.34635
2.04701	1.57439	1.02167	1.50472
1.09148	2.07738	1.75714	1.49664
1.38992	1.82287	0.78736	1.07249
1.61172	1.27138	0.577593	0.616669
1.16059	0.785788	1.14548	1.21905
1.63163	1.09115	1.06969	1.06193
1.29255	1.26309	0.714343
1.617	1.15413	0.609571
1.28458	1.70087	0.75569
1.51407	1.95886	1.0288
1.95365	1.22675	2.24894
2.12704	1.2194	0.761838
1.24093	0.985822	0.683167
2.28205	1.16147	0.613
2.9976	1.44457	0.6363
1.45	1.02638	0.677125
2.61836	1.24464	0.738567
1.46689	1.12565	0.317898
1.56633	1.78029	0.878294
1.57283	1.12496
1.20762	1.11467
1.45039	1.10387
2.18469
2.7482
2.17671
