# Supplementary material for: Spatial mapping of mitochondrial networks and bioenergetics in lung cancer
Source: Nature. 2023 Mar 15;615(7953):712–9. doi: 10.1038/s41586-023-05793-3 (PMC10033418; doi:10.1038/s41586-023-05793-3)
Supplement: Supplementary file 23 — Source Data Extended Data Fig. 8 [file 41586_2023_5793_MOESM23_ESM.xlsx]

## Sheet: ED Fig 8e
ED Fig.8e
Spatial distribution (um)			Statistical analysis
Mouse 4	Mouse 5		LUAD vs LUSC
LUAD	LUSC		Unpaired t test
24.241	10.24		P value	<0.0001
27.3656	5.99293		P value summary	****
31.1171	12.6237		Significantly different (P < 0.05)?	Yes
30.3531	10.3632		One- or two-tailed P value?	Two-tailed
26.1369	10.3563		t, df	t=12.67, df=294
16.8644	8.98483
19.9239	9.15887
22.0281	10.833
23.3784	10.4415
15.337	12.1393
29.0518	7.95578
25.6783	6.98338
15.3855	4.30909
21.0264	8.94381
14.59	10.5052
35.1004	9.8265
30.5437	9.89965
30.1696	7.79185
30.8897	9.76128
31.7189	5.57443
30.3144	11.1195
35.0602	9.31194
25.244	8.25002
28.0165	10.5948
33.5235	8.56868
27.3445	11.1686
22.7125	5.64831
23.1273	4.96465
26.3845	7.92413
21.228	8.84072
21.0725	13.9122
26.505	10.9585
19.8131	20.2144
20.3609	13.8341
23.7009	5.559
1.62262	14.4513
20.0938	8.0882
21.0931	8.44976
19.5176	9.88767
20.664	14.6395
22.8803	9.7104
20.1173	10.6121
20.088	11.1888
18.7725	14.057
27.4018	8.73088
20.5612	15.5386
21.0762	14.872
36.7547	9.72871
19.9686	8.4992
18.4088	7.71024
20.8252	7.71024
33.2555	7.71024
22.2135	7.71024
37.317	5.22695
32.9127	3.2907
32.0661	2.72697
26.0647	1.79146
41.1429	1.96172
23.9097	2.81538
34.9392	3.39107
15.0605	3.00067
29.8596	2.67568
50.0717	3.78831
27.5972	3.99718
32.7868	4.92377
35.7186	8.22588
34.785	8.72778
14.201	4.8278
35.4199	7.56049
12.509	8.18784
29.2139	10.8433
23.2941	16.5779
11.759	12.2527
14.6962	8.61127
33.3314	10.4896
21.8659	9.19461
10.5348	3.72118
11.4257	5.07634
11.9306	11.0366
33.4553	14.3802
25.5676	12.2323
29.9934	9.26823
18.4655	9.33374
6.53168	8.50893
23.3288	8.97421
6.78093	8.69188
27.0687	10.2678
4.63135	8.52718
6.69912	8.74854
21.5614	11.1262
16.9854	9.09117
23.2132	9.54254
5.30617	12.6341
16.7021	6.40245
20.7913	10.5565
21.1721	8.41893
11.0902	10.4588
18.181	9.77238
17.6459	8.26344
3.99282	16.8508
11.282	12.1688
33.4908	11.0877
21.3329	8.92682
18.8157	10.4284
3.61445	11.5084
23.429	14.4849
3.44783	9.64545
2.94905	11.9928
3.21921	12.7769
17.1487	11.0522
9.12516	8.39365
32.9367	9.69837
3.5394	9.00145
32.4636	9.6449
18.6556	10.6631
17.6967	11.7515
10.1876	20.0786
16.2809	11.8259
11.3753	10.8529
2.67695	12.0826
21.0433	13.0035
20.1333	12.733
9.896	11.7367
16.4433	9.80305
1.40464	8.80071
12.0634	12.7139
20.0359	8.26969
16.5441	8.2762
0.97927	12.1714
1.18799	7.92585
3.67168	13.9321
1.61743	8.81344
13.3072	11.875
3.00515	9.56581
20.7723	10.8366
30.6591	9.96583
20.0231	7.04921
29.3305	6.46281
12.85	7.76782
13.6975	6.88248
32.3445	8.28418
28.1627	8.81182
4.50459	10.6489
14.4883	13.109
15.6433	12.267
5.00999	10.5009
27.763	12.2588
15.6731	8.9271

## Sheet: ED Fig 8f
ED Fig.8f
Spatial distribution (um)					Statistical analysis
LUAD		SCC			LUAD vs SCC
H1975	A549	RH2	Tu686		Unpaired t test
24.338	13.8971	8.90062	7.41214		P value	<0.0001
29.9737	13.3617	5.23511	9.59052		P value summary	****
29.9476	12.7891	5.7189	5.95756		Significantly different (P < 0.05)?	Yes
23.135	13.5255	7.51129	5.82184		One- or two-tailed P value?	Two-tailed
30.3134	13.8047	10.2226	7.89486		t, df	t=20.46, df=956
31.4929	16.4005	9.14552	7.07918
16.549	12.8657	24.0537	7.767
19.2961	12.6938	7.71352	10.1372
15.1275	16.9794	6.75019	6.11203
37.8352	13.6939	6.85206	7.14209
16.8117	14.7325	1.61519	12.2521
13.3387	13.1377	10.1958	5.28635
21.1113	13.7279	11.2129	7.11311
16.8101	19.1006	5.62229	6.60515
28.403	10.836	2.52704	5.74524
21.3314	11.4884	10.4155	8.84818
34.7335	18.7309	7.68573	5.7896
19.8624	17.5629	9.16061	11.9462
50.5191	13.8229	7.49922	8.94689
6.65721	15.596	7.42944	7.31678
18.7253	13.4313	6.5512	2.23402
45.1835	17.771	7.19121	7.22431
44.759	11.6496	10.8979	7.71209
31.8288	13.4926	7.63496	8.09714
40.353	15.8065	8.85881	5.77794
49.9585	10.9736	6.56043	8.90706
45.2072	14.4858	6.83548	12.1483
44.7677	12.7825	12.1531	9.99577
31.7883	12.1845	8.40652	9.8331
40.3342	12.9522	7.40839	8.14192
47.6627	13.3841	5.70136	9.76847
18.0277	10.8809	9.50721	7.32341
9.26224	19.4696	6.32507	7.4387
5.35587	14.0966	6.90392	8.33388
7.07818	11.9875	7.69077	7.77719
13.3279	12.2566	8.61872	8.10573
9.18276	11.1647	6.92708	7.95194
6.77525	15.2461	7.16791	15.5358
5.89815	14.3845	5.82165	9.98017
7.17566	10.051	6.41388	9.34749
11.0701	13.3773	7.48663	8.92183
18.3358	12.5421	1.70285	3.71291
12.5923	14.4567	8.8086	9.4745
34.7552	16.5804	7.73759	10.1625
21.9017	13.4091	6.75301	8.55017
20.9101	13.2187	5.6532	5.21454
50.5163	11.3873	6.94202	5.89803
23.5106	13.1318	5.83618	7.86026
12.3018	14.5857	6.85962	6.70237
20.6899	12.0884	8.30522	7.10482
27.0068	15.5949	9.59253	2.30427
7.55882	14.9838	7.38269	8.5414
12.0952	11.1402	5.8847	7.78661
14.3346	12.4523	10.2325	8.21239
13.8148	13.7556	10.39	7.95402
10.0908	13.0343	10.1551	9.39616
8.81654	13.2585	10.0867	7.80331
14.5108	13.3136	9.87084	8.00588
11.9987	16.1375	6.12586	10.1817
8.78879	12.4499	6.35845	8.31942
15.8426	14.7163	8.1682	8.73247
15.7416	7.82679	6.5693	11.5616
9.49487	8.08529	4.29964	5.85895
13.1079	13.1017	4.12773	9.66036
15.8669	10.5898	4.0754	7.70424
16.8591	15.8276	2.89977	9.57093
16.8709	27.9707	6.10007	8.9428
15.9856	11.2616	4.08179	7.56195
10.5334	11.6078	5.75174	10.1464
13.8636	16.3155	8.36348	11.1358
13.0199	7.76037	5.69644	4.41791
10.0125	13.211	2.85562	8.08917
10.6346	11.2576	1.01006	9.44986
18.5513	25.5429	2.85674	10.4285
11.2279	17.8028	4.49061	13.1257
11.8199	12.6021	4.13507	8.74036
10.4618	15.4601	6.22439	10.8675
9.28503	14.565	5.60341	11.578
9.39144	12.3928	6.2629	10.0151
17.3429	12.6514	5.90308	7.60603
20.6222	15.607	1.2964	8.78832
15.741	14.1807	1.67053	8.1568
16.6477	11.682	1.50981	8.73986
9.15379	4.95214	5.46063	9.66256
9.66107	9.48601	5.09334	10.6488
9.46645	12.4685	4.04785	18.1945
11.0153	36.0713	5.8435	10.7163
16.0581	12.7692	2.79026	9.83453
16.18	18.9812	3.95639	10.9488
15.2166	9.87674	3.46612	11.7833
17.4868	21.8924	1.66458	11.5382
13.1309	11.1041	3.27889	5.34411
15.1494	18.6058	2.84849	11.395
17.2414	18.7308	6.47589	9.51766
2.85398	16.8643	5.56646	8.5445
16.2323	8.02075	2.03444	12.3438
12.2166	11.8849	2.88159	8.02894
18.1727	9.14966	2.22924	8.03526
15.4645	13.2787	3.63539	11.8171
14.3831	10.4772	2.58434	7.69511
19.5513	13.1889	1.61848	13.5265
11.1481	10.097	1.77169	8.55687
15.0452	8.82625	5.79506	11.5293
12.2896	9.49866	5.39885	9.28733
14.246	4.64157	3.66811	10.5211
17.5937	10.5877	1.88493	9.6757
15.2587	12.8243	1.66688	6.84399
16.1393	13.1067	3.36947	6.27466
10.4096	18.9288	1.99444	7.54169
11.6199	16.6599	2.12392	6.68211
9.46904	16.9335	1.94668	8.04301
15.0454	17.6555	2.63655	8.55529
10.8091	13.1269	2.90567	10.3389
11.3149	16.801	3.17837	2.33082
8.54576	15.1532	4.39524	6.28854
5.52404	16.5536	3.08708	4.2967
2.83905	17.3335	4.99749	4.98322
4.64223	15.8544	4.97158	5.42416
5.97963	15.9485	4.67523	2.68391
6.00549	16.2382	1.64671	5.64412
5.55101	14.3808	1.87023	6.3189
4.2594	16.2572	2.67521	9.50645
7.32446	23.7367	2.07236	5.05503
6.8779	18.3733	3.95895	3.84576
6.74548	18.4469	4.41679	3.24724
4.92151	18.8512	1.59907	4.17901
6.5849	13.57	4.91231	4.74923
7.94344	18.3244	3.31048	6.3112
4.05546	10.0807	2.24434	4.79343
7.0555	12.8608	5.67827	5.39562
5.55014	14.0708	6.34118	4.02811
4.02742	13.4992	6.47557	4.1507
1.04957	14.506	2.32181	4.30017
1.63398	11.9135	7.04102	2.53567
1.69779	8.58997	4.26928	2.40579
4.70496	12.6248	2.45611	3.80505
3.66443	10.8891	5.10027	5.22144
15.3072	13.4997	4.28601	3.65014
6.00969	11.8471	5.62391	4.02255
1.86596	18.3984	4.09068	2.67485
3.58249	14.1166	5.93337	4.63485
8.5075	15.735	4.38911	8.07203
4.02878	15.6098	5.33601	5.6403
2.49618	14.7138	5.72102	2.54921
3.83833	11.816	2.2944	4.10678
7.24655	17.9771	3.82608	4.61078
4.79972	12.3838	3.47445	1.12606
3.66011	4.97917	3.61303	2.65264
8.65317	13.4181	4.80148	2.12102
8.30671	14.1909	2.50843	3.17826
10.5891	18.8612	4.45148	2.94482
4.89349	13.57	6.11469	6.07548
1.89582	16.0849	3.3135	1.26512
4.64133	11.1596	5.31941	4.35099
5.12675	16.6013	5.9277	5.94499
8.23027	13.673	6.2453	5.96455
10.2613	9.99904	6.18856	5.22622
1.49565	17.0191	3.49731	3.33157
2.53508	11.721	6.41156	4.13414
2.83347	16.0308	7.19666	4.65261
9.05987	14.7249	3.41616	6.92897
6.44916	14.8886	3.48353	3.97486
11.2251	12.687	4.87004	1.78669
3.25706	10.0834	3.57497	1.85802
9.44878	14.2357	3.60684	2.17573
8.92594	10.0587	1.30263	3.25737
4.5846	14.192	1.84911	4.53332
15.7248	13.5167	2.96637	1.79276
15.6834	4.67676	1.63305	2.97835
6.81788	5.07285	2.6015	2.42887
5.44076	7.52586	3.08851	4.20655
5.38634	8.63998	3.20855	4.12352
7.78205	5.85275	3.41592	6.49036
6.73997	6.16982	2.81703	4.73321
10.5299	11.8517	2.22154	1.69263
3.0119	16.3184	3.14083	2.88937
7.29593	12.5702	1.23966	5.86347
5.74056	5.46153	2.16384	5.75459
11.8024	12.5834	1.82158	1.84692
5.75086	8.02345	4.20051	4.30427
3.59714	7.50325	5.07221	2.46406
12.0123	5.26475	2.30152	4.07068
5.31813	4.50939	3.2336	2.2717
6.16439	6.6501	0.807597	4.39138
7.04999	7.22496	1.26352	2.27914
7.84896	9.44481	0.851427	2.09476
12.7799	4.73406	3.28465	4.78899
12.7627	8.73601	0.973341	3.38633
7.30784	8.79065	2.40074	3.32633
13.1475	12.5551	3.59833	4.67707
9.65812	17.1214	7.28812	1.5957
7.34271	10.2901	4.44354	4.74076
7.63494	5.44126	2.6371	4.59799
11.604	6.6915	1.78993	3.4037
11.0323	8.88586	3.62493	3.25207
9.24233	6.15006	2.96939	1.8908
8.03149	8.57114	1.92324	3.25136
8.3608	6.05113	1.10832	2.07414
14.2915	15.9825	1.93037	4.42734
8.42648	14.6795	1.54987	4.40181
10.6073	4.08511	1.85251	7.1079
7.78699	6.82484	2.97005	4.59704
15.4321	10.3041	1.90773	6.75441
5.91655	5.86987	2.30893	3.5438
9.82717	7.90655	3.27639	3.83694
8.30099	14.0092	1.32548	3.49723
3.39765	12.6062	14.5762	1.84854
5.80794	12.8469	5.04033	2.15423
8.4431	14.6823	2.48959	4.02929
6.5648	16.3631	8.88708	3.64343
14.5347	20.3856	2.33838	5.0362
5.56362	13.4327	2.53642	1.59703
5.36321	12.9015	1.79223	4.49037
14.9002	16.2399	5.27419	4.8712
	14.4075	2.76378	5.75334
	12.0394	3.57987	4.11049
	9.07021	7.24985	2.63034
	13.4168	5.93877	1.77534
	12.4116	2.14497	1.51056
	7.43856	4.25718	5.10302
	7.07387	2.30875	5.27646
	12.2915	4.69702	4.80165
	10.0604	4.27514	4.49596
	4.45645	2.16746	9.99946
	3.58446	5.28117	6.29807
	10.5623	2.34851	7.80536
	5.52756	2.13757	3.80288
	8.40103	3.84647	4.96713
	10.1444	5.02548	4.25897
	4.60304	2.21663	3.75183
	6.46721	3.9134	8.04035
		4.04265	3.64378
		2.47607	4.01565
		2.32078	2.423
		3.86074	2.35754
		6.83233	5.22261
		6.96706	6.93494
		9.74008	3.60326
		7.14993	2.81752
		7.21368	4.02013
		2.60526	3.40902
		3.69822	3.94395
		5.93274	2.03934
		3.2661	4.11811
		5.20301	3.79522
		6.17702	14.1489
		6.41711	5.67004
		6.83185	1.60309
		5.63407
		4.44307
		6.28165
		2.47933
		4.32767
		3.64317
		4.28995
		8.51436
		4.6175
		4.33492
		3.09973
		3.70503
		5.94009
		3.81547
		4.61785
		6.55277
		2.65096
