# Supplementary material for: Spatial mapping of mitochondrial networks and bioenergetics in lung cancer
Source: Nature. 2023 Mar 15;615(7953):712–9. doi: 10.1038/s41586-023-05793-3 (PMC10033418; doi:10.1038/s41586-023-05793-3)
Supplement: Supplementary file 24 — Source Data Extended Data Fig. 9 [file 41586_2023_5793_MOESM24_ESM.xlsx]

## Sheet: ED Fig 9h
ED Fig.9h
Cristae density (cristae number/mitochondrial area, #/um2)
LUSC (OXPHOS_LO)	LUAD (OXPHOS_HI)		Statistical analysis
1.6818	1.42983		LUSC vs LUAD
1.57233	1.54107		Unpaired t test
0.781047	2.56896		P value	<0.0001
1.60944	3.81064		P value summary	****
1.22063	2.74487		Significantly different (P < 0.05)?	Yes
1.84758	1.41588		One- or two-tailed P value?	Two-tailed
1.89125	2.70132		t, df	t=5.087, df=38
0.990099	2.07383
0.477631	0.917269
0.968804	2.66291
0.742666	1.67135
0.946835	1.54873
1.50716	3.35687
1.09349	1.51135
1.27932	2.22314
0.864678	1.96239
0.782677	2.79793
0.828157	2.18986
0.601805	1.59396
0.176585	1.30222

## Sheet: ED Fig 9i
ED Fig 9i
Cristae density (cristae number/mitochondrial area, #/um2)
	LUAD		SCC
	A549	H1975B	RH2	Tu686
replicate 1	4.77924	5.35475	3.17037	3.80064
replicate 2	4.56471	5.61781	3.40467	4.15455

## Sheet: ED Fig 9j
ED Fig 9j
Percentage of type II cristae in human cells
			Type II
			replicate 1	replicate 2	replicate 3
LUAD	H1975	Percentage	0.133504	0.125828	0.300399
	A549		0.246883	0.278509	0.222707
SCC	RH2		0.255269	0.317352	0.435196
	Tu686		0.243144	0.288644	0.362981

## Sheet: ED Fig 9k
ED Fig.9k
Basal OCR (pmol/min/1E3 cells)					Statistical analysis
LUAD		SCC			LUAD vs SCC
H1975	A549	RH2	Tu686		Unpaired t test
8.67	5.36	3.17	3.66		P value	0.004
8.8	4.65	3.7	3.73		P value summary	**
9.3	4.8	3.73	3.44		Significantly different (P < 0.05)?	Yes
					One- or two-tailed P value?	Two-tailed
					t, df	t=3.709, df=10
