# Supplementary material for: Spatial mapping of mitochondrial networks and bioenergetics in lung cancer
Source: Nature. 2023 Mar 15;615(7953):712–9. doi: 10.1038/s41586-023-05793-3 (PMC10033418; doi:10.1038/s41586-023-05793-3)
Supplement: Supplementary file 25 — Source Data Extended Data Fig. 10 [file 41586_2023_5793_MOESM25_ESM.xlsx]

## Sheet: ED Fig 10c
ED Fig.10c
Plin5 mRNA (TCGA_Lung cancer)			Statistical analysis
LUAD	LUSC		LUAD vs LUSC
10.17	8.712		Unpaired t test
10.09	8.353		P value	<0.0001
9.271	8.152		P value summary	****
9.147	8.082		Significantly different (P < 0.05)?	Yes
9.076	8.08		One- or two-tailed P value?	Two-tailed
9.052	8.075		t, df	t=10.57, df=889
9.004	7.993
8.761	7.991
8.726	7.88
8.72	7.878
8.689	7.854
8.545	7.821
8.54	7.811
8.492	7.761
8.352	7.726
8.352	7.7
8.333	7.681
8.246	7.669
8.226	7.645
8.22	7.634
8.217	7.545
8.192	7.533
8.184	7.521
8.029	7.486
7.988	7.454
7.97	7.443
7.969	7.437
7.963	7.41
7.945	7.402
7.91	7.37
7.907	7.328
7.9	7.326
7.895	7.323
7.865	7.301
7.853	7.301
7.807	7.286
7.806	7.282
7.79	7.233
7.787	7.199
7.77	7.192
7.64	7.186
7.622	7.152
7.592	7.149
7.586	7.128
7.55	7.08
7.54	7.058
7.528	7.056
7.512	7.054
7.485	7.032
7.44	6.999
7.436	6.995
7.425	6.984
7.396	6.957
7.368	6.947
7.363	6.937
7.357	6.874
7.35	6.861
7.348	6.86
7.348	6.847
7.334	6.814
7.333	6.797
7.332	6.744
7.324	6.704
7.29	6.626
7.289	6.619
7.28	6.603
7.268	6.591
7.261	6.586
7.259	6.577
7.252	6.535
7.248	6.527
7.241	6.525
7.232	6.511
7.229	6.473
7.206	6.47
7.205	6.451
7.173	6.442
7.152	6.439
7.15	6.419
7.146	6.414
7.13	6.414
7.115	6.383
7.112	6.364
7.108	6.299
7.103	6.273
7.09	6.267
7.056	6.245
7.051	6.23
7.044	6.226
7.031	6.203
7.024	6.174
7.021	6.169
7.007	6.164
6.996	6.13
6.992	6.125
6.991	6.124
6.981	6.119
6.963	6.118
6.931	6.102
6.93	6.088
6.911	6.085
6.91	6.027
6.906	6.024
6.898	6.023
6.887	6.018
6.863	6.016
6.853	5.997
6.827	5.99
6.824	5.988
6.821	5.959
6.813	5.958
6.813	5.936
6.782	5.917
6.777	5.899
6.749	5.899
6.713	5.893
6.708	5.885
6.697	5.884
6.694	5.877
6.685	5.864
6.682	5.859
6.674	5.849
6.666	5.846
6.664	5.842
6.617	5.832
6.605	5.82
6.602	5.814
6.592	5.781
6.578	5.768
6.569	5.767
6.545	5.762
6.539	5.753
6.535	5.75
6.532	5.746
6.521	5.734
6.47	5.724
6.468	5.721
6.463	5.715
6.44	5.688
6.419	5.672
6.404	5.669
6.385	5.656
6.36	5.646
6.359	5.637
6.315	5.637
6.299	5.635
6.297	5.629
6.283	5.609
6.281	5.608
6.279	5.608
6.276	5.571
6.269	5.542
6.263	5.539
6.258	5.536
6.226	5.532
6.212	5.527
6.205	5.507
6.205	5.505
6.198	5.503
6.191	5.503
6.17	5.497
6.162	5.491
6.16	5.482
6.136	5.464
6.119	5.464
6.111	5.458
6.106	5.457
6.097	5.452
6.094	5.448
6.07	5.437
6.056	5.434
6.052	5.417
6.037	5.41
6.036	5.377
5.996	5.37
5.989	5.366
5.982	5.353
5.978	5.344
5.953	5.343
5.921	5.299
5.919	5.296
5.874	5.291
5.87	5.278
5.854	5.274
5.838	5.274
5.837	5.266
5.788	5.258
5.768	5.255
5.764	5.243
5.763	5.237
5.755	5.223
5.754	5.218
5.75	5.212
5.746	5.208
5.74	5.183
5.727	5.181
5.694	5.174
5.68	5.172
5.646	5.17
5.639	5.163
5.629	5.155
5.628	5.152
5.627	5.15
5.626	5.133
5.624	5.13
5.595	5.129
5.589	5.123
5.536	5.11
5.509	5.095
5.501	5.092
5.497	5.09
5.492	5.085
5.492	5.081
5.491	5.076
5.465	5.076
5.432	5.064
5.431	5.063
5.405	5.059
5.372	5.057
5.327	5.051
5.324	5.046
5.321	5.043
5.313	5.042
5.307	5.041
5.3	5.038
5.297	5.038
5.286	5.024
5.271	5.021
5.258	5.018
5.237	5.01
5.235	5.007
5.233	4.999
5.232	4.992
5.228	4.97
5.211	4.962
5.2	4.927
5.188	4.919
5.156	4.912
5.144	4.898
5.144	4.892
5.127	4.842
5.102	4.842
5.09	4.827
5.079	4.824
5.074	4.823
5.056	4.807
5.053	4.804
5.044	4.754
4.993	4.752
4.976	4.724
4.963	4.722
4.96	4.715
4.957	4.71
4.946	4.703
4.919	4.698
4.903	4.672
4.9	4.669
4.878	4.669
4.866	4.668
4.865	4.655
4.851	4.653
4.833	4.617
4.827	4.616
4.818	4.608
4.801	4.604
4.758	4.594
4.738	4.589
4.732	4.588
4.702	4.576
4.701	4.554
4.676	4.546
4.624	4.541
4.617	4.525
4.597	4.522
4.586	4.522
4.583	4.506
4.576	4.493
4.573	4.486
4.563	4.485
4.527	4.452
4.525	4.449
4.519	4.432
4.492	4.432
4.491	4.406
4.478	4.397
4.477	4.393
4.476	4.389
4.458	4.387
4.416	4.381
4.411	4.34
4.404	4.318
4.394	4.293
4.369	4.287
4.335	4.286
4.33	4.281
4.311	4.257
4.303	4.25
4.29	4.237
4.248	4.226
4.207	4.208
4.154	4.207
4.124	4.202
4.114	4.199
4.106	4.197
4.087	4.182
4.081	4.179
4.074	4.168
4.062	4.151
4.015	4.145
4.004	4.139
3.959	4.129
3.946	4.122
3.929	4.113
3.875	4.106
3.852	4.089
3.848	4.086
3.82	4.084
3.809	4.051
3.806	4.043
3.793	4.036
3.78	4.03
3.755	4.027
3.733	4.025
3.725	4.024
3.716	4.014
3.716	4.013
3.709	4
3.678	3.991
3.628	3.981
3.612	3.97
3.495	3.963
3.478	3.954
3.389	3.953
3.377	3.94
3.373	3.936
3.364	3.933
3.288	3.917
3.28	3.914
3.266	3.912
3.224	3.893
3.218	3.893
3.202	3.887
3.186	3.867
3.176	3.861
3.156	3.829
3.147	3.807
3.14	3.804
3.049	3.795
2.974	3.78
2.942	3.779
2.859	3.763
2.847	3.762
2.619	3.762
2.559	3.753
2.549	3.751
2.389	3.748
2.324	3.74
2.132	3.731
1.983	3.73
1.92	3.709
1.873	3.691
1.736	3.677
1.612	3.664
0.6757	3.647
	3.639
	3.638
	3.632
	3.628
	3.621
	3.616
	3.597
	3.597
	3.594
	3.593
	3.589
	3.583
	3.58
	3.579
	3.566
	3.561
	3.559
	3.539
	3.518
	3.515
	3.5
	3.498
	3.476
	3.474
	3.474
	3.467
	3.462
	3.456
	3.448
	3.447
	3.384
	3.368
	3.363
	3.359
	3.344
	3.339
	3.326
	3.322
	3.322
	3.293
	3.285
	3.281
	3.271
	3.262
	3.241
	3.234
	3.218
	3.193
	3.19
	3.188
	3.182
	3.182
	3.18
	3.179
	3.174
	3.163
	3.101
	3.094
	3.082
	3.073
	3.061
	3.057
	3.022
	3.016
	3.015
	3.001
	2.992
	2.989
	2.956
	2.943
	2.932
	2.91
	2.907
	2.903
	2.902
	2.893
	2.875
	2.85
	2.839
	2.832
	2.831
	2.822
	2.817
	2.81
	2.792
	2.78
	2.719
	2.712
	2.7
	2.677
	2.663
	2.662
	2.658
	2.642
	2.625
	2.624
	2.623
	2.614
	2.613
	2.612
	2.6
	2.599
	2.57
	2.551
	2.517
	2.511
	2.498
	2.496
	2.487
	2.486
	2.455
	2.446
	2.443
	2.42
	2.406
	2.387
	2.379
	2.37
	2.364
	2.347
	2.343
	2.331
	2.265
	2.223
	2.22
	2.147
	2.14
	2.12
	2.112
	2.108
	2.077
	2.004
	1.999
	1.893
	1.87
	1.844
	1.831
	1.815
	1.814
	1.788
	1.763
	1.754
	1.723
	1.719
	1.669
	1.659
	1.65
	1.649
	1.646
	1.594
	1.523
	1.493
	1.48
	1.477
	1.436
	1.412
	1.316
	1.16
	1.114
	0.6476
	0.474
	0.4176
	0.392

## Sheet: ED Fig 10d
ED Fig.10d
DGAT1 mRNA (TCGA_Lung cancer)			Statistical analysis
LUAD	LUSC		LUAD vs LUSC
12.34	12.07		Unpaired t test
12.14	11.93		P value	<0.0001
12.13	11.87		P value summary	****
11.89	11.75		Significantly different (P < 0.05)?	Yes
11.86	11.65		One- or two-tailed P value?	Two-tailed
11.82	11.48		t, df	t=4.346, df=889
11.81	11.47
11.77	11.46
11.76	11.46
11.68	11.43
11.62	11.37
11.51	11.33
11.44	11.32
11.39	11.13
11.37	11.08
11.33	11.06
11.26	11.03
11.14	10.97
11.13	10.97
11.13	10.95
11.12	10.93
11.1	10.92
11.09	10.92
11.07	10.89
11.06	10.86
11.06	10.85
11.01	10.83
11.01	10.82
10.99	10.79
10.98	10.78
10.94	10.75
10.92	10.75
10.92	10.73
10.92	10.73
10.89	10.69
10.86	10.69
10.85	10.69
10.84	10.68
10.8	10.63
10.79	10.61
10.78	10.58
10.78	10.58
10.78	10.57
10.76	10.57
10.72	10.57
10.72	10.56
10.72	10.56
10.7	10.56
10.69	10.55
10.69	10.55
10.68	10.54
10.67	10.54
10.66	10.53
10.63	10.53
10.63	10.51
10.62	10.49
10.61	10.49
10.61	10.49
10.6	10.49
10.59	10.45
10.59	10.42
10.58	10.4
10.58	10.4
10.58	10.4
10.58	10.4
10.57	10.4
10.57	10.4
10.56	10.39
10.55	10.39
10.54	10.38
10.53	10.36
10.53	10.35
10.52	10.35
10.52	10.35
10.52	10.32
10.51	10.32
10.51	10.32
10.49	10.31
10.48	10.31
10.48	10.31
10.48	10.31
10.48	10.3
10.47	10.29
10.47	10.28
10.47	10.26
10.46	10.26
10.45	10.24
10.45	10.24
10.44	10.24
10.44	10.23
10.44	10.22
10.44	10.2
10.44	10.19
10.43	10.19
10.42	10.18
10.41	10.17
10.39	10.14
10.38	10.14
10.38	10.14
10.38	10.14
10.36	10.13
10.36	10.12
10.36	10.11
10.35	10.11
10.34	10.11
10.33	10.09
10.32	10.09
10.31	10.08
10.3	10.07
10.29	10.06
10.29	10.06
10.29	10.06
10.29	10.05
10.25	10.05
10.25	10.04
10.25	10.04
10.23	10.04
10.23	10.03
10.22	10.03
10.22	10.02
10.2	10.02
10.19	10.02
10.19	10.01
10.19	9.999
10.19	9.998
10.19	9.995
10.18	9.992
10.17	9.991
10.16	9.988
10.14	9.986
10.13	9.979
10.12	9.975
10.11	9.974
10.11	9.964
10.11	9.964
10.09	9.963
10.09	9.958
10.09	9.957
10.09	9.945
10.07	9.943
10.07	9.941
10.07	9.94
10.07	9.938
10.06	9.937
10.05	9.935
10.04	9.93
10.04	9.927
10.03	9.925
10.03	9.924
10.03	9.922
10.03	9.912
10.02	9.91
10.02	9.907
10.02	9.906
10.02	9.906
10.02	9.903
10.01	9.9
10.01	9.899
10	9.897
10	9.894
9.997	9.892
9.993	9.891
9.992	9.89
9.988	9.889
9.966	9.885
9.965	9.87
9.962	9.87
9.955	9.863
9.955	9.862
9.955	9.862
9.953	9.859
9.945	9.857
9.944	9.855
9.931	9.853
9.928	9.853
9.92	9.843
9.92	9.835
9.919	9.833
9.907	9.831
9.904	9.827
9.903	9.827
9.902	9.826
9.899	9.826
9.889	9.822
9.884	9.818
9.881	9.812
9.841	9.809
9.838	9.807
9.83	9.803
9.827	9.798
9.803	9.797
9.781	9.795
9.747	9.794
9.743	9.792
9.74	9.791
9.738	9.785
9.737	9.784
9.732	9.782
9.727	9.777
9.724	9.776
9.714	9.771
9.713	9.768
9.71	9.764
9.705	9.763
9.693	9.761
9.693	9.761
9.692	9.76
9.68	9.755
9.674	9.754
9.667	9.749
9.66	9.749
9.659	9.744
9.654	9.744
9.645	9.737
9.639	9.733
9.638	9.722
9.638	9.721
9.633	9.72
9.632	9.72
9.632	9.718
9.627	9.712
9.624	9.711
9.623	9.711
9.609	9.709
9.602	9.702
9.601	9.702
9.595	9.7
9.592	9.696
9.585	9.69
9.584	9.689
9.581	9.686
9.567	9.686
9.566	9.684
9.541	9.675
9.54	9.674
9.539	9.673
9.538	9.669
9.535	9.669
9.535	9.669
9.525	9.665
9.524	9.665
9.519	9.66
9.518	9.66
9.508	9.66
9.498	9.658
9.498	9.656
9.495	9.651
9.487	9.65
9.477	9.649
9.475	9.649
9.47	9.648
9.467	9.647
9.465	9.646
9.437	9.64
9.434	9.639
9.428	9.638
9.427	9.637
9.421	9.635
9.42	9.63
9.415	9.627
9.408	9.623
9.405	9.621
9.401	9.621
9.396	9.615
9.393	9.611
9.382	9.609
9.368	9.605
9.366	9.604
9.362	9.604
9.358	9.601
9.358	9.598
9.355	9.596
9.347	9.596
9.346	9.593
9.344	9.59
9.344	9.59
9.343	9.589
9.337	9.588
9.336	9.588
9.326	9.588
9.297	9.585
9.297	9.583
9.292	9.579
9.292	9.577
9.292	9.572
9.291	9.57
9.288	9.568
9.288	9.56
9.267	9.559
9.26	9.552
9.246	9.551
9.234	9.543
9.233	9.542
9.231	9.54
9.226	9.539
9.223	9.539
9.222	9.533
9.218	9.533
9.204	9.533
9.201	9.523
9.196	9.521
9.196	9.517
9.19	9.515
9.183	9.512
9.163	9.512
9.161	9.512
9.157	9.511
9.155	9.51
9.154	9.51
9.146	9.507
9.146	9.501
9.122	9.5
9.122	9.497
9.116	9.497
9.115	9.496
9.106	9.493
9.103	9.493
9.09	9.493
9.09	9.492
9.084	9.488
9.079	9.484
9.079	9.484
9.076	9.479
9.065	9.477
9.055	9.473
9.042	9.467
9.038	9.467
9.031	9.465
9.023	9.462
9.022	9.451
9.019	9.45
9.016	9.447
8.998	9.444
8.998	9.441
8.997	9.439
8.995	9.437
8.986	9.437
8.98	9.432
8.978	9.431
8.952	9.429
8.952	9.426
8.935	9.424
8.922	9.422
8.908	9.418
8.896	9.417
8.833	9.416
8.79	9.414
8.743	9.41
8.734	9.407
8.729	9.406
8.724	9.405
8.646	9.405
8.571	9.401
8.554	9.399
8.528	9.397
8.448	9.396
8.272	9.395
8.219	9.395
8.173	9.394
8.159	9.393
7.948	9.389
7.809	9.387
7.422	9.384
6.604	9.382
	9.38
	9.379
	9.376
	9.376
	9.375
	9.372
	9.37
	9.369
	9.362
	9.36
	9.356
	9.355
	9.354
	9.353
	9.35
	9.345
	9.342
	9.337
	9.336
	9.335
	9.333
	9.329
	9.328
	9.325
	9.323
	9.322
	9.322
	9.319
	9.316
	9.311
	9.309
	9.304
	9.303
	9.302
	9.299
	9.298
	9.295
	9.295
	9.292
	9.285
	9.277
	9.276
	9.271
	9.27
	9.269
	9.267
	9.266
	9.266
	9.265
	9.257
	9.253
	9.253
	9.251
	9.246
	9.243
	9.243
	9.24
	9.235
	9.226
	9.224
	9.221
	9.218
	9.217
	9.207
	9.205
	9.203
	9.203
	9.202
	9.194
	9.191
	9.191
	9.19
	9.189
	9.184
	9.184
	9.181
	9.171
	9.166
	9.164
	9.147
	9.146
	9.145
	9.145
	9.144
	9.144
	9.134
	9.131
	9.128
	9.127
	9.127
	9.127
	9.125
	9.121
	9.117
	9.117
	9.111
	9.107
	9.106
	9.098
	9.08
	9.08
	9.077
	9.076
	9.068
	9.067
	9.061
	9.047
	9.042
	9.04
	9.017
	9.017
	9.014
	9.01
	9.01
	9.007
	9.007
	9.003
	9.003
	8.98
	8.976
	8.932
	8.923
	8.922
	8.908
	8.906
	8.898
	8.896
	8.876
	8.875
	8.869
	8.863
	8.859
	8.852
	8.848
	8.847
	8.846
	8.842
	8.816
	8.814
	8.813
	8.81
	8.802
	8.802
	8.777
	8.759
	8.745
	8.743
	8.715
	8.71
	8.666
	8.656
	8.629
	8.626
	8.618
	8.604
	8.541
	8.496
	8.479
	8.361
	8.129
	8.096
	8.023
	7.766

## Sheet: ED Fig 10f
ED Fig.10f
Total area of LDs (um2)							Statistical analysis
	LUAD			SCC			LUAD vs SCC
	H1975	A549	H1651	RH2	T686		Unpaired t test
replicate 1	17.9662	6.01023	13.522	2.26944	2.08272		P value	0.0003
replicate 2	18.8104	6.14283	12.1218	2.88114	2.26874		P value summary	***
replicate 3	15.0627	6.8885	15.0539	2.68453	1.14853		Significantly different (P < 0.05)?	Yes
							One- or two-tailed P value?	Two-tailed
							t, df	t=4.925, df=13

## Sheet: ED Fig 10h
ED Fig.10h
Maximal OCR (% of change)												Statistical analysis
		UK-5099			ETO			BPTES				ETO (LUAD vs SCC)
LUAD	H1975	-22.9258	-23.3724	-25.0512	-2.00445	-10.8106	-8.71361	-8.69656	-9.88195	-8.63761		Unpaired t test
	A549	-8.72912	-9.65446	-12.1694	-4.67211	-3.46086	-1.84562	-61.0343	-64.1816	-65.3885		P value	0.0008
SCC	RH2	-24.2806	-25.4578	-25.3918	10.3564	3.60337	0.49021	-31.4398	-32.3241	-31.8566		P value summary	***
	Tu686	-18.5562	-19.9942	-21.4838	17.0503	17.2643	9.16156	-26.254	-27.2731	-30.2993		Significantly different (P < 0.05)?	Yes
												One- or two-tailed P value?	Two-tailed
												t, df	t=4.694, df=10
