# Supplementary material for: Spatial mapping of mitochondrial networks and bioenergetics in lung cancer
Source: Nature. 2023 Mar 15;615(7953):712–9. doi: 10.1038/s41586-023-05793-3 (PMC10033418; doi:10.1038/s41586-023-05793-3)
Supplement: Supplementary file 26 — Source Data Extended Data Fig. 11 [file 41586_2023_5793_MOESM26_ESM.xlsx]

## Sheet: ED Fig 11c
ED Fig.11c
Glucose uptake (2-DG6P, pmol)
	LUAD		SCC
	H1975	A549	RH2	Tu686
replicate 1	17.2114	17.8455	43.0488	24.5122
replicate 2	12.8049	9.14634	29.9593	35.813

## Sheet: ED Fig 11d
ED Fig.11d
ECAR (mpH/min/1E3 cells)					Statistical analysis
LUAD		SCC			LUAD vs SCC
H1975	A549	RH2	Tu686		Unpaired t test
3.18	1.98	4.23	3.61		P value	0.0015
3.17	2.38	3.47	3.83		P value summary	**
3.05	2.17	4.54	3.55		Significantly different (P < 0.05)?	Yes
					One- or two-tailed P value?	Two-tailed
					t, df	t=4.326, df=10

## Sheet: ED Fig 11f
ED Fig.11f
Glucose uptake (2-DG6P, pmol)
	RH2
	Veh	20nM (KL-11743)	100nM (KL-11743)	200nM (KL-11743)
replicate 1	41.0488	24.5122	14.6748	4.8374
replicate 2	35.9593	20.7724	9.87805	11.4228

## Sheet: ED Fig 11g
ED Fig.11g
ECAR (mpH/min/1E3 cells)
RH2					Statistical analysis
Veh	20nM (KL-11743)	100nM (KL-11743)	200nM (KL-11743)		Dunnett's multiple comparisons test	Mean Diff.	95.00% CI of diff.	Below threshold?	Summary	Adjusted P Value	A-?
3.24579	1.74001	1.49	1.21848		Veh vs. 20nM	1.31	0.8786 to 1.742	Yes	****	<0.0001	B	20nM
2.61853	1.49344	1.44445	1.01193		Veh vs. 100nM	1.422	0.9903 to 1.853	Yes	****	<0.0001	C	100nM
2.95915	1.65952	1.62358	1.16943		Veh vs. 200nM	1.808	1.376 to 2.239	Yes	****	<0.0001	D	200nM

## Sheet: ED Fig 11h
ED Fig.11h
Mitochondrial displacement (ratio/sec)
	RH2
	si-ctrl	si-GLUT1
replicate 1	0.00850709	0.0138297
replicate 2	0.00675976	0.0122117

## Sheet: ED Fig 11i
ED Fig.11i
Mitochondrial displacement (ratio/sec)					Statistical analysis
	H1975				normal medium vs galactose
	normal medium	low glucose	galactose		Unpaired t test
replicate 1	0.0189686	0.0206146	0.0363439		P value	0.0138
replicate 2	0.0159774	0.0186089	0.037382		P value summary	*
replicate 3	0.0206146	0.0246063	0.0534274		Significantly different (P < 0.05)?	Yes
					One- or two-tailed P value?	Two-tailed
					t, df	t=4.191, df=4

## Sheet: ED Fig 11j
ED Fig.11j
Mitochondrial displacement (ratio/sec)						Statistical analysis
	H1975					Veh vs Azaserine
	Veh	Azaserine	OSM1			Unpaired t test
replicate 1	0.0183532	0.0355248	0.0305049			P value	0.0458
replicate 2	0.0170517	0.0240324	0.0181514			P value summary	*
replicate 3	0.0211851	0.0278698	0.0246336			Significantly different (P < 0.05)?	Yes
						One- or two-tailed P value?	Two-tailed
						t, df	t=2.862, df=4
						Veh vs OSM1
						Unpaired t test
						P value	0.2139
						P value summary	ns
						Significantly different (P < 0.05)?	No
						One- or two-tailed P value?	Two-tailed
						t, df	t=1.476, df=4

## Sheet: ED Fig 11o
ED Fig.11o
Mitochondrial spatial distribution relative to nucleus (um)
RH2					Statistical analysis
Veh	20nM (KL-11743)	100nM (KL-11743)	200nM (KL-11743)		Dunnett's multiple comparisons test	Mean Diff.	95.00% CI of diff.	Below threshold?	Summary	Adjusted P Value	A-?
3.40532	3.21171	6.60605	5.16707		Veh vs. 20nM	0.0489	-1.382 to 1.480	No	ns	0.9993	B	20nM
2.765	3.25147	4.87269	6.2195		Veh vs. 100nM	-2.712	-4.143 to -1.281	Yes	**	0.0016	C	100nM
2.96625	2.52669	5.79321	6.42766		Veh vs. 200nM	-2.893	-4.324 to -1.461	Yes	**	0.001	D	200nM

## Sheet: ED Fig 11q
ED Fig.11q
Percentage of type I/type II/type III cristae
		Type I			Type II			Type III				Statistical analysis
RH2	normal medium	25.1492	20.7791	18.9981	15.7717	16.2894	15.7743	59.0791	62.9315	65.2276		Type I (normal medium vs low glucose)
	low glucose	35.9175	32.4489	34.1563	16.5574	17.9813	20.7785	47.5251	49.5698	45.0652		Unpaired t test
	galactose	47.6135	44.2289	50.7914	19.7236	22.4519	26.4184	32.6628	33.3192	22.7902		P value	0.0038
												P value summary	**
												Significantly different (P < 0.05)?	Yes
												One- or two-tailed P value?	Two-tailed
												t, df	t=6.015, df=4
												Type I (normal medium vs galactose)
												Unpaired t test
												P value	0.0006
												P value summary	***
												Significantly different (P < 0.05)?	Yes
												One- or two-tailed P value?	Two-tailed
												t, df	t=9.842, df=4
												Type II (normal medium vs galactose)
												Unpaired t test
												P value	0.0239
												P value summary	*
												Significantly different (P < 0.05)?	Yes
												One- or two-tailed P value?	Two-tailed
												t, df	t=3.544, df=4
												Type III (normal medium vs low glucose)
												Unpaired t test
												P value	0.0025
												P value summary	**
												Significantly different (P < 0.05)?	Yes
												One- or two-tailed P value?	Two-tailed
												t, df	t=6.779, df=4
												Type III (normal medium vs galactose)
												Unpaired t test
												P value	0.001
												P value summary	**
												Significantly different (P < 0.05)?	Yes
												One- or two-tailed P value?	Two-tailed
												t, df	t=8.528, df=4

## Sheet: ED Fig 11r
ED Fig.11r
Percentage of type I/type II/type III cristae											Statistical analysis
	RH2										Type I (Veh vs Azaserine)
	Veh			Azaserine			OSM1				Unpaired t test
Type I	19.6835	18.1758	16.4629	32.4723	29.1833	34.8629	21.9975	26.235	25.4517		P value	0.0017
Type II	17.8874	16.3887	13.6123	22.2523	24.3529	24.9514	17.5089	20.4733	21.1701		P value summary	**
Type III	62.4291	64.4355	69.9248	45.2754	46.4638	40.1857	60.4936	53.2917	54.3782		Significantly different (P < 0.05)?	Yes
											One- or two-tailed P value?	Two-tailed
											t, df	t=7.436, df=4
											Type I (Veh vs OSM1)
											Unpaired t test
											P value	0.0157
											P value summary	*
											Significantly different (P < 0.05)?	Yes
											One- or two-tailed P value?	Two-tailed
											t, df	t=4.035, df=4
											Type III (Veh vs Azaserine)
											Unpaired t test
											P value	0.0018
											P value summary	**
											Significantly different (P < 0.05)?	Yes
											One- or two-tailed P value?	Two-tailed
											t, df	t=7.326, df=4
											Type III (Veh vs OSM1)
											Unpaired t test
											P value	0.0394
											P value summary	*
											Significantly different (P < 0.05)?	Yes
											One- or two-tailed P value?	Two-tailed
											t, df	t=3.013, df=4

[truncated: 8 more sheets: ED Fig 11s, ED Fig 11t, ED Fig 11u, ED Fig 11v, ED Fig 11w, ED Fig 11x, ED Fig 11y, ED Fig 11z]
