# Supplementary material for: Spatial mapping of mitochondrial networks and bioenergetics in lung cancer
Source: Nature. 2023 Mar 15;615(7953):712–9. doi: 10.1038/s41586-023-05793-3 (PMC10033418; doi:10.1038/s41586-023-05793-3)
Supplement: Supplementary file 27 — Source Data Extended Data Fig. 12 [file 41586_2023_5793_MOESM27_ESM.xlsx]

## Sheet: ED Fig 12a
ED Fig.12a
Mitochondrial displacement (ratio/sec)						Statistical analysis
	H1975					Veh vs Latrunculin
	Veh	Latrunculin	Nacodazole			Unpaired t test
replicate 1	0.0223557	0.00275382	0.00811616			P value	0.0016
replicate 2	0.0185378	0.00364722	0.00777991			P value summary	**
replicate 3	0.0182127	0.00753398	0.00633197			Significantly different (P < 0.05)?	Yes
						One- or two-tailed P value?	Two-tailed
						t, df	t=7.603, df=4
						Veh vs Nacodazole
						Unpaired t test
						P value	0.001
						P value summary	**
						Significantly different (P < 0.05)?	Yes
						One- or two-tailed P value?	Two-tailed
						t, df	t=8.546, df=4

## Sheet: ED Fig 12b
ED Fig.12b
Mitochondrial displacement (ratio/sec)					Statistical analysis
	RH2				Veh vs Latrunculin
	Veh	Latrunculin	Nacodazole		Unpaired t test
replicate 1	0.00945983	0.00342393	0.0061047		P value	0.0053
replicate 2	0.00859038	0.00329891	0.00652012		P value summary	**
replicate 3	0.0126265	0.0036324	0.00843432		Significantly different (P < 0.05)?	Yes
					One- or two-tailed P value?	Two-tailed
					t, df	t=5.506, df=4
					Veh vs Nacodazole
					Unpaired t test
					P value	0.087
					P value summary	ns
					Significantly different (P < 0.05)?	No
					One- or two-tailed P value?	Two-tailed
					t, df	t=2.256, df=4

## Sheet: ED Fig 12c
ED Fig.12c
Mitochondrial displacement (ratio/sec)				Statistical analysis
	H1975			si-ctrl vs si-Vimentin
	si-ctrl	si-Vimentin		Unpaired t test
replicate 1	0.0169616	0.02122		P value	0.0083
replicate 2	0.0192354	0.0228682		P value summary	**
replicate 3	0.0170337	0.0232158		Significantly different (P < 0.05)?	Yes
				One- or two-tailed P value?	Two-tailed
				t, df	t=4.849, df=4

## Sheet: ED Fig 12d
ED Fig.12d
Mitochondrial displacement (ratio/sec)				Statistical analysis
	RH2			si-ctrl vs si-Vimentin
	si-ctrl	si-Vimentin		Unpaired t test
replicate 1	0.00722675	0.0188136		P value	0.0026
replicate 2	0.00941652	0.0180464		P value summary	**
replicate 3	0.00870244	0.0150345		Significantly different (P < 0.05)?	Yes
				One- or two-tailed P value?	Two-tailed
				t, df	t=6.698, df=4

## Sheet: ED Fig 12e
ED Fig.12e
Mitochondrial spatial distribution relative to nucleus (um)
	H1975			Statistical analysis
	Veh	Latrunculin		Veh vs Latrunculin
replicate 1	8.26159	4.26725		Unpaired t test
replicate 2	9.15033	4.79328		P value	0.0003
replicate 3	8.39795	3.92969		P value summary	***
				Significantly different (P < 0.05)?	Yes
				One- or two-tailed P value?	Two-tailed
				t, df	t=11.44, df=4

## Sheet: ED Fig 12f
ED Fig.12f
Mitochondrial spatial distribution relative to nucleus (um)					Statistical analysis
	RH2				Veh vs Latrunculin
	Veh	Latrunculin	Nacodazole		Unpaired t test
replicate 1	4.11406	2.59248	1.90292		P value	0.0001
replicate 2	3.93837	2.29948	2.1653		P value summary	***
replicate 3	4.0821	2.32574	2.53542		Significantly different (P < 0.05)?	Yes
					One- or two-tailed P value?	Two-tailed
					t, df	t=15.17, df=4
					Veh vs Nacodazole
					Unpaired t test
					P value	0.0006
					P value summary	***
					Significantly different (P < 0.05)?	Yes
					One- or two-tailed P value?	Two-tailed
					t, df	t=9.639, df=4

## Sheet: ED Fig 12g
ED Fig.12g
Mitochondrial spatial distribution relative to nucleus (um)
	H1975			Statistical analysis
	si-ctrl	si-Vimentin		si-ctrl vs si-Vimentin
replicate 1	5.33577	9.5205		Unpaired t test
replicate 2	6.75094	10.2681		P value	0.0439
replicate 3	8.24348	13.5327		P value summary	*
				Significantly different (P < 0.05)?	Yes
				One- or two-tailed P value?	Two-tailed
				t, df	t=2.905, df=4

## Sheet: ED Fig 12h
ED Fig.12h
Mitochondrial spatial distribution relative to nucleus (um)
	RH2			Statistical analysis
	si-ctrl	si-Vimentin		si-ctrl vs si-Vimentin
replicate 1	4.16054	4.33296		Unpaired t test
replicate 2	3.44472	4.3893		P value	0.0383
replicate 3	3.57483	4.56939		P value summary	*
				Significantly different (P < 0.05)?	Yes
				One- or two-tailed P value?	Two-tailed
				t, df	t=3.042, df=4

## Sheet: ED Fig 12i
ED Fig.12i
Basal OCR (pmol/min/1E3 cells)					Statistical analysis
	H1975				Veh vs Latrunculin
	Veh	Latrunculin	Nacodazole		Unpaired t test
replicate 1	9.83154	5.46749	8.08481		P value	0.0002
replicate 2	9.6869	6.0287	7.72261		P value summary	***
replicate 3	10.2694	6.35502	4.69322		Significantly different (P < 0.05)?	Yes
					One- or two-tailed P value?	Two-tailed
					t, df	t=12.72, df=4
					Veh vs Nacodazole
					Unpaired t test
					P value	0.0468
					P value summary	*
					Significantly different (P < 0.05)?	Yes
					One- or two-tailed P value?	Two-tailed
					t, df	t=2.842, df=4

## Sheet: ED Fig 12j
ED Fig.12j
Basal OCR (pmol/min/1E3 cells)					Statistical analysis
	RH2				Veh vs Latrunculin
	Veh	Latrunculin	Nacodazole		Unpaired t test
replicate 1	7.18	6.48651	4.14607		P value	0.0995
replicate 2	6.77	5.37066	3.71967		P value summary	ns
replicate 3	6.92	6.49754	4.66939		Significantly different (P < 0.05)?	No
					One- or two-tailed P value?	Two-tailed
					t, df	t=2.136, df=4
					Veh vs Nacodazole
					Unpaired t test
					P value	0.0008
					P value summary	***
					Significantly different (P < 0.05)?	Yes
					One- or two-tailed P value?	Two-tailed
					t, df	t=9.273, df=4

[truncated: 2 more sheets: ED Fig 12k, ED Fig 12l]
